# Supplementary material for: From a case-control survey to a diagnostic viral gastroenteritis panel for testing of general practitioners’ patients
Source: PLoS One. 2021 Nov 3;16(11):e0258680. doi: 10.1371/journal.pone.0258680 (PMC8565752; doi:10.1371/journal.pone.0258680)
Supplement: S4 Table — (XLSX) [file pone.0258680.s005.xlsx]

## Sheet: Database
Sample number	Site_4cat	CaseControl_2cat	Control_2cat	Date of receipt	Date of sampling	Sampling date_12cat	age	Age_4cat	Sex_2cat	duration of diarrhea_4cat	Fever_2cat	Stomach ache_2cat	Vomiting_2cat	Bloody stool_2cat	Mucus in stool_2cat	appearance_technician_4cat	Postal code	Travel_Abroad	Travel_Countries	Antibiotica_a_4cat	antacids_a	antacid_a_4cat	@1_MicroOrganism	@1_PCRCt	@1_culture	@2_MicroOrganism	@2_PCRCt	@2_culture	@3_MicroOrganism	@3_PCRCt	@3_culture	MO1	MO2	MO3	MO4	MO5	@DFRA	@ctDfra	@Glam	@ctGlam	@Cpar	@ctCpar	@Ehis	@ctEhis	@Camp	@ctCamp	@Campz	@ctCampz	@Camp_SZsamen
E1	1	0	-5	2010-11-30	2010-11-29	11	6	2	0	3	0	0	0	0	0	2	7103	0	Sri Lanka	0	geen	0	Dientamoeba fragilis	25,13								Dfra					1	24.5	0	#Empty!	0	#Empty!	0	#Empty!	0	#Empty!	0	#Empty!	0
E10	1	0	-5	2011-02-02	2011-02-01	2	73	4	1	3	0	1	0	0	0	3	7471	0		0	ja	1										Campz					0	#Empty!	0	#Empty!	0	#Empty!	0	#Empty!	0	#Empty!	1	39.75	1
E100	1	1	1	2012-06-04	2012-06-03	6	23	3	1	0	0	0	0	0	0	3	7546	0		0	nee	0	Dientamoeba fragilis	28,18								Dfra					1	26.41	0	#Empty!	0	#Empty!	0	#Empty!	0	#Empty!	0	#Empty!	0
E103	1	1	1	2012-06-04	2012-06-03	6	12	2	0	0	0	0	0	0	0	3	7514	1	Italy	0	nee	0	Dientamoeba fragilis	25,56								Campz	Dfra				1	23.93	0	#Empty!	0	#Empty!	0	#Empty!	0	#Empty!	1	36.7	1
E104	1	1	1	2012-06-04	2012-06-03	6	41	3	1	0	0	0	0	0	0	3	7514	1	Italy	0	nee	0										Dfra					1	37.58	0	#Empty!	0	#Empty!	0	#Empty!	0	#Empty!	0	#Empty!	0
E105	1	1	1	2012-06-05	2012-06-04	6	31	3	1	0	0	0	0	0	0	3	7542	1	Italy	0	nee	0	Yersinia enterocolitica	30,98	Pos.												0	#Empty!	0	#Empty!	0	#Empty!	0	#Empty!	0	#Empty!	0	#Empty!	0
E106	1	1	1	2012-06-05	2012-06-05	6	51	4	1	0	0	0	0	0	0	3	7542	0		0	nee	0	Dientamoeba fragilis	34,27		Yersinia enterocolitica	21,23	Pos.				Dfra					1	32.23	0	#Empty!	0	#Empty!	0	#Empty!	0	#Empty!	0	#Empty!	0
E108	1	0	-5	2012-06-06	2012-06-05	6	73	4	0	0	0	1	0	0	0	3	7608	1		0	ja	1										Dfra					1	37.39	0	#Empty!	0	#Empty!	0	#Empty!	0	#Empty!	0	#Empty!	0
E109	1	0	-5	2012-06-06	2012-06-06	6	68	4	1	0	0	0	0	0	0	2	7471	-5		-5	ja	1															0	#Empty!	0	#Empty!	0	#Empty!	0	#Empty!	0	#Empty!	0	#Empty!	0
E11	1	0	-5	2011-02-07	2011-02-07	2	13	2	1	2	0	1	0	0	0	2	7471	0		0	geen	0	Dientamoeba fragilis	24,91		Giardia lamblia	25,83					aEPEC	Glam	Dfra			1	18.57	1	20.89	0	#Empty!	0	#Empty!	0	#Empty!	0	#Empty!	0
E110	1	0	-5	2012-06-06	2012-06-06	6	52	4	1	1	0	1	0	0	0	1	7471	0		0	ja	1										Cdif					0	#Empty!	0	#Empty!	0	#Empty!	0	#Empty!	0	#Empty!	0	#Empty!	0
E112	1	1	1	2012-06-07	2012-06-06	6	7	2	0	0	0	0	0	0	0	3	7641	1		0	nee	0										Glam					0	#Empty!	1	36.23	0	#Empty!	0	#Empty!	0	#Empty!	0	#Empty!	0
E113	1	1	1	2012-06-07	2012-06-06	6	42	3	0	0	0	0	0	0	0	3	7500	1		0	nee	0	Dientamoeba fragilis	21,95								Dfra					1	24.63	0	#Empty!	0	#Empty!	0	#Empty!	0	#Empty!	0	#Empty!	0
E114	1	0	-5	2012-06-07	2012-06-06	6	19	2	1	3	0	1	0	0	0	2	7608	0		0	nee	0															0	#Empty!	0	#Empty!	0	#Empty!	0	#Empty!	0	#Empty!	0	#Empty!	0
E115	1	0	-5	2012-06-07	2012-06-07	6	37	3	1	3	0	1	0	0	1	2	7273	0		0	ja	1	Campylobacter coli	24,49	Neg.							Camp					0	#Empty!	0	#Empty!	0	#Empty!	0	#Empty!	1	28.33	0	#Empty!	1
E116	1	1	1	2012-06-07	2012-06-07	6	17	2	0	0	0	0	0	0	0	2	7546			-10	nvt	-10	Dientamoeba fragilis	36,52								Dfra					1	31.08	0	#Empty!	0	#Empty!	0	#Empty!	0	#Empty!	0	#Empty!	0
E117	1	0	-5	2012-06-07	2012-06-07	6	75	4	1	0	0	0	0	0	0	2	7101	0		-5	ja	1	Dientamoeba fragilis	28,69								Dfra					1	27.08	0	#Empty!	0	#Empty!	0	#Empty!	0	#Empty!	0	#Empty!	0
E118	1	1	1	2012-06-11	2012-06-11	6	38	3	0	0	0	0	0	0	0	2	7582			-10	nvt	-10	Dientamoeba fragilis	18,73								Dfra					1	19.53	0	#Empty!	0	#Empty!	0	#Empty!	0	#Empty!	0	#Empty!	0
E119	1	1	1	2012-06-11	2012-06-11	6	7	2	0	0	0	0	0	0	0	2	7582			-10	nvt	-10	Dientamoeba fragilis	30,87								Dfra					1	31.21	0	#Empty!	0	#Empty!	0	#Empty!	0	#Empty!	0	#Empty!	0
E12	1	0	-5	2011-02-08	2011-02-08	2	30	3	1	3	0	1	1	1	1	2	7471	0		0	geen	0															0	#Empty!	0	#Empty!	0	#Empty!	0	#Empty!	0	#Empty!	0	#Empty!	0
E120	1	1	1	2012-06-11	2012-06-11	6	58	4	1	0	0	0	0	0	0	2	7582			-10	nvt	-10										Dfra					1	35.89	0	#Empty!	0	#Empty!	0	#Empty!	0	#Empty!	0	#Empty!	0
E121	1	1	1	2012-06-11	2012-06-11	6	59	4	0	0	0	0	0	0	0	2	7582			-10	nvt	-10															0	#Empty!	0	#Empty!	0	#Empty!	0	#Empty!	0	#Empty!	0	#Empty!	0
E122	1	1	1	2012-06-11	2012-06-11	6	4	1	1	0	0	0	0	0	0	2	7582			-10	nvt	-10															0	#Empty!	0	#Empty!	0	#Empty!	0	#Empty!	0	#Empty!	0	#Empty!	0
E123	1	1	1	2012-06-11	2012-06-10	6	0	1	0	0	0	0	0	0	0	2	7443			-10	nvt	-10										Cdif					0	#Empty!	0	#Empty!	0	#Empty!	0	#Empty!	0	#Empty!	0	#Empty!	0
E124	1	0	-5	2012-06-12	2012-06-12	6	48	3	0	2	0	0	0	0	0	1	7534	1	Mallorca	0	nee	0	Dientamoeba fragilis	35,03								Dfra					1	34.84	0	#Empty!	0	#Empty!	0	#Empty!	0	#Empty!	0	#Empty!	0
E125	1	1	1	2012-06-14	2012-06-14	6	11	2	1	0	0	0	0	0	0	2	7556			-10	nvt	-10	Dientamoeba fragilis	22,31								Dfra					1	20.18	0	#Empty!	0	#Empty!	0	#Empty!	0	#Empty!	0	#Empty!	0
E126	1	0	-5	2012-06-14	2012-06-14	6	19	2	1	2	0	0	0	1	0	1	7558	0		0	nee	0															0	#Empty!	0	#Empty!	0	#Empty!	0	#Empty!	0	#Empty!	0	#Empty!	0
E129	1	0	-5	2012-06-19	2012-06-16	6	20	2	1	3	0	1	0	0	0	2	7533	0		0	nee	0															0	#Empty!	0	#Empty!	0	#Empty!	0	#Empty!	0	#Empty!	0	#Empty!	0
E13	1	1	0	2011-02-09	2011-02-08	2	58	4	1	0	0	0	0	0	0	3	7468	0		0	geen	0															0	#Empty!	0	#Empty!	0	#Empty!	0	#Empty!	0	#Empty!	0	#Empty!	0
E130	1	1	1	2012-06-19	2012-06-16	6	7	2	0	0	0	0	0	0	0	2	7514			-10	nvt	-10	Dientamoeba fragilis	26,56								Dfra					1	31.22	0	#Empty!	0	#Empty!	0	#Empty!	0	#Empty!	0	#Empty!	0
E131	1	0	-5	2012-06-19	2012-06-19	6	35	3	1	0	0	0	0	0	0	2	7605	0		0	nvt	-5										Dfra					1	37.32	0	#Empty!	0	#Empty!	0	#Empty!	0	#Empty!	0	#Empty!	0
E132	1	0	-5	2012-06-19	2012-06-18	6	74	4	0	2	0	0	0	0	0	2	7608	0		-5	nvt	-5															0	#Empty!	0	#Empty!	0	#Empty!	0	#Empty!	0	#Empty!	0	#Empty!	0
E133	1	0	-5	2012-06-19	2012-06-18	6	21	3	0	3	0	1	0	1	1	1	7552	0		0	nvt	-5															0	#Empty!	0	#Empty!	0	#Empty!	0	#Empty!	0	#Empty!	0	#Empty!	0
E134	1	0	-5	2012-06-20	2012-06-19	6	57	4	0	3	0	0	0	0	0	2	7608	0		0	ja	1	Dientamoeba fragilis	32,96								Dfra					1	35.23	0	#Empty!	0	#Empty!	0	#Empty!	0	#Empty!	0	#Empty!	0
E135	1	0	-5	2012-06-20	2012-06-20	6	79	4	1	3	0	1	0	0	0	1	7553	0		0	nee	0															0	#Empty!	0	#Empty!	0	#Empty!	0	#Empty!	0	#Empty!	0	#Empty!	0
E137	1	0	-5	2012-06-21	2012-06-19	6	3	1	0	3	0	0	0	0	0	2	7462	0		0	nee	0										Dfra					1	38.73	0	#Empty!	0	#Empty!	0	#Empty!	0	#Empty!	0	#Empty!	0
E138	1	0	-5	2012-06-21	2012-06-20	6	61	4	1	3	1	1	0	1	1	2	7556	0		0	nee	0										Dfra					1	38.05	0	#Empty!	0	#Empty!	0	#Empty!	0	#Empty!	0	#Empty!	0
E139	1	0	-5	2012-06-22	2012-06-21	6	75	4	1	3	0	1	0	0	1	1	7608	1	Portugal	0	nee	0															0	#Empty!	0	#Empty!	0	#Empty!	0	#Empty!	0	#Empty!	0	#Empty!	0
E14	1	0	-5	2011-02-10	2011-02-10	2	4	1	0	3	0	1	0	0	0	2	7627	0		0	geen	0															0	#Empty!	0	#Empty!	0	#Empty!	0	#Empty!	0	#Empty!	0	#Empty!	0
E140	1	1	1	2012-06-25	2012-06-24	6	36	3	0	0	0	0	0	0	0	3	7665	0		0	nee	0															0	#Empty!	0	#Empty!	0	#Empty!	0	#Empty!	0	#Empty!	0	#Empty!	0
E141	1	1	1	2012-06-25	2012-06-24	6	1	1	1	0	0	0	0	0	0	3	7665	0		0	nee	0										ETECz					0	#Empty!	0	#Empty!	0	#Empty!	0	#Empty!	0	#Empty!	0	#Empty!	0
E142	1	1	1	2012-06-25	2012-06-23	6	33	3	1	0	0	0	0	0	0	3	7665	0		0	nee	0										EAECz					0	#Empty!	0	#Empty!	0	#Empty!	0	#Empty!	0	#Empty!	0	#Empty!	0
E143	1	1	1	2012-06-25	2012-06-24	6	6	2	0	0	0	0	0	0	0	3	7665	0		0	nee	0										Salm					0	#Empty!	0	#Empty!	0	#Empty!	0	#Empty!	0	#Empty!	0	#Empty!	0
E144	1	1	1	2012-06-25	2012-06-24	6	4	1	1	0	0	0	0	0	0	3	7665	0		0	nee	0															0	#Empty!	0	#Empty!	0	#Empty!	0	#Empty!	0	#Empty!	0	#Empty!	0
E145	1	1	1	2012-06-25	2012-06-25	6	62	4	1	0	0	0	0	0	0	3	7534	0		0	nee	0															0	#Empty!	0	#Empty!	0	#Empty!	0	#Empty!	0	#Empty!	0	#Empty!	0
E146	1	0	-5	2012-06-26	2012-06-25	6	54	4	1	1	1	1	0	1	1	1	7545	0		0	nee	0										EAECz					0	#Empty!	0	#Empty!	0	#Empty!	0	#Empty!	0	#Empty!	0	#Empty!	0
E147	1	1	1	2012-06-27	2012-06-26	6	34	3	0	0	0	0	0	0	0	2	7553	0		0	nee	0	Dientamoeba fragilis	27,24								Dfra					1	27.38	0	#Empty!	0	#Empty!	0	#Empty!	0	#Empty!	0	#Empty!	0
E148	1	0	-5	2012-06-28	2012-06-27	6	36	3	1	3	0	1	0	0	0	2	7532	0		0	nee	0	Giardia lamblia	29,03								Glam					0	#Empty!	1	32.71	0	#Empty!	0	#Empty!	0	#Empty!	0	#Empty!	0
E149	1	0	-5	2012-06-28	2012-06-27	6	25	3	1	3	0	1	1	0	0	1	7462	0		0	nee	0															0	#Empty!	0	#Empty!	0	#Empty!	0	#Empty!	0	#Empty!	0	#Empty!	0
E15	1	0	-5	2011-02-21	2011-02-14	2	18	2	1	2	0	0	1	#Empty!	#Empty!	2	7495			-5	nvt	-5															0	#Empty!	0	#Empty!	0	#Empty!	0	#Empty!	0	#Empty!	0	#Empty!	0
E150	1	0	-5	2012-06-29	2012-06-27	6	36	3	0	0	0	0	0	0	0	2	7608	1	Thailand	0	nee	0															0	#Empty!	0	#Empty!	0	#Empty!	0	#Empty!	0	#Empty!	0	#Empty!	0
E151	1	1	1	2012-06-29	2012-06-28	6	22	3	0	0	0	0	0	0	0	2	7521	0		0	nee	0										aEPECz	EAECz				0	#Empty!	0	#Empty!	0	#Empty!	0	#Empty!	0	#Empty!	0	#Empty!	0
E152	1	0	-5	2012-06-29	2012-06-28	6	48	3	1	2	0	1	0	0	0	2	7512	0		0	ja	1										aEPEC					0	#Empty!	0	#Empty!	0	#Empty!	0	#Empty!	0	#Empty!	0	#Empty!	0
E153	1	0	-5	2012-06-30	2012-06-29	6	9	2	1	2	0	1	0	0	0	2	7461	0		0	nee	0	Dientamoeba fragilis	31,6								Dfra					1	30.35	0	#Empty!	0	#Empty!	0	#Empty!	0	#Empty!	0	#Empty!	0
E154	1	1	1	2012-07-02	2012-07-01	7	43	3	1	0	0	0	0	0	0	2	7442	0		0	nvt	-10															0	#Empty!	0	#Empty!	0	#Empty!	0	#Empty!	0	#Empty!	0	#Empty!	0
E155	1	1	1	2012-07-02	2012-07-02	7	48	3	0	0	0	0	0	0	0	2	7441	0		0	nvt	-10	Dientamoeba fragilis	19,32								Dfra					1	18.96	0	#Empty!	0	#Empty!	0	#Empty!	0	#Empty!	0	#Empty!	0
E156	1	1	1	2012-07-02	2012-07-01	7	26	3	1	0	0	0	0	0	0	2	8112	0		0	nee	0										Campz					0	#Empty!	0	#Empty!	0	#Empty!	0	#Empty!	0	#Empty!	1	37.28	1
E157	1	1	1	2012-07-02	2012-07-01	7	57	4	0	0	0	0	0	0	0	2	7555	0		0	nee	0	Dientamoeba fragilis	33,28								Dfra					1	30.82	0	#Empty!	0	#Empty!	0	#Empty!	0	#Empty!	0	#Empty!	0
E158	1	1	1	2012-07-02	2012-07-02	7	55	4	1	0	0	0	0	0	0	2	7555	0		0	nee	0															0	#Empty!	0	#Empty!	0	#Empty!	0	#Empty!	0	#Empty!	0	#Empty!	0
E159	1	0	-5	2012-07-02	2012-06-29	6	27	3	0	1	0	0	0	0	0	2	7552	0		1	nee	0															0	#Empty!	0	#Empty!	0	#Empty!	0	#Empty!	0	#Empty!	0	#Empty!	0
E16	1	1	0	2011-02-21	2011-02-21	2	23	3	1	0	0	0	0	0	0	2	7495			-10	nvt	-10															0	#Empty!	0	#Empty!	0	#Empty!	0	#Empty!	0	#Empty!	0	#Empty!	0
E160	1	0	-5	2012-07-03	2012-07-02	7	41	3	0	1	0	0	0	0	0	2	7553	0		0	nee	0	Giardia lamblia	28,68								Glam					0	#Empty!	1	27.08	0	#Empty!	0	#Empty!	0	#Empty!	0	#Empty!	0
E161	1	1	1	2012-07-04	2012-07-03	7	18	2	0	0	0	0	0	0	0	2	7441	0		0	nee	0										Dfra					1	37.04	0	#Empty!	0	#Empty!	0	#Empty!	0	#Empty!	0	#Empty!	0
E162	1	1	1	2012-07-04	2012-07-02	7	63	4	1	0	0	0	0	0	0	2	7441	0		0	nee	0															0	#Empty!	0	#Empty!	0	#Empty!	0	#Empty!	0	#Empty!	0	#Empty!	0
E163	1	1	1	2012-07-04	2012-07-02	7	63	4	0	0	0	0	0	0	0	2	7441	0		0	nee	0															0	#Empty!	0	#Empty!	0	#Empty!	0	#Empty!	0	#Empty!	0	#Empty!	0
E164	1	1	1	2012-07-04	2012-07-04	7	51	4	1	0	0	0	0	0	0	2	7534	0		0	nee	0															0	#Empty!	0	#Empty!	0	#Empty!	0	#Empty!	0	#Empty!	0	#Empty!	0
E165	1	1	1	2012-07-04	2012-07-04	7	62	4	0	0	0	0	0	0	0	2	7534	1	Italy	0	nee	0															0	#Empty!	0	#Empty!	0	#Empty!	0	#Empty!	0	#Empty!	0	#Empty!	0
E166	1	0	-5	2012-07-05	2012-07-02	7	26	3	0	3	0	1	1	0	0	2	7461	1	Albania	0	nee	0										aEPEC					0	#Empty!	0	#Empty!	0	#Empty!	0	#Empty!	0	#Empty!	0	#Empty!	0
E167	1	0	-5	2012-07-05	2012-07-03	7	15	2	0	1	0	1	1	0	0	2	7608	0		0	nee	0										EAEC					0	#Empty!	0	#Empty!	0	#Empty!	0	#Empty!	0	#Empty!	0	#Empty!	0
E168	1	0	-5	2012-07-05	2012-07-05	7	38	3	1	1	0	1	0	0	0	1	7581	0		0	nee	0	Campylobacter jejuni	24,53	Pos.							Camp					0	#Empty!	0	#Empty!	0	#Empty!	0	#Empty!	1	21.41	0	#Empty!	1
E17	1	0	-5	2011-02-21	2011-02-21	2	9	2	0	0	0	0	0	0	0	3	7581			0	nvt	-5	Dientamoeba fragilis	37,01								Dfra					1	27.08	0	#Empty!	0	#Empty!	0	#Empty!	0	#Empty!	0	#Empty!	0
E170	1	0	-5	2012-07-06	2012-07-05	7	80	4	0	2	0	1	0	0	0	2	7511	0		0	nee	0	Dientamoeba fragilis	26,61								Dfra					1	29.63	0	#Empty!	0	#Empty!	0	#Empty!	0	#Empty!	0	#Empty!	0
E171	1	0	-5	2012-07-06	2012-07-05	7	48	3	1	3	0	0	0	0	0	2	7521	0		0	ja	1	Dientamoeba fragilis	26,15								Dfra					1	22.52	0	#Empty!	0	#Empty!	0	#Empty!	0	#Empty!	0	#Empty!	0
E172	1	0	-5	2012-07-09	2012-07-09	7	26	3	1	2	0	1	0	1	1	2	7558	1	Indonesia	1	nee	0															0	#Empty!	0	#Empty!	0	#Empty!	0	#Empty!	0	#Empty!	0	#Empty!	0
E173	1	0	-5	2012-07-10	2012-07-09	7	60	4	1	1	0	1	0	0	1	2	7559	0		0	nee	0															0	#Empty!	0	#Empty!	0	#Empty!	0	#Empty!	0	#Empty!	0	#Empty!	0
E175	1	1	1	2012-07-11	2012-07-11	7	5	2	0	0	0	0	0	0	0	2	7635	0		0	nee	0															0	#Empty!	0	#Empty!	0	#Empty!	0	#Empty!	0	#Empty!	0	#Empty!	0
E176	1	1	1	2012-07-11	2012-07-10	7	42	3	1	0	0	0	0	0	0	2	7497	0		0	nee	0	Dientamoeba fragilis	25,84								Dfra					1	27.06	0	#Empty!	0	#Empty!	0	#Empty!	0	#Empty!	0	#Empty!	0
E177	1	1	1	2012-07-11	2012-07-11	7	46	3	0	0	0	0	0	0	0	2	7635	0		0	nee	0															0	#Empty!	0	#Empty!	0	#Empty!	0	#Empty!	0	#Empty!	0	#Empty!	0
E178	1	0	-5	2012-07-12	2012-07-11	7	21	3	1	2	1	1	0	0	0	2	7545	1	Mexico	1	nee	0										ETEC	EAEC				0	#Empty!	0	#Empty!	0	#Empty!	0	#Empty!	0	#Empty!	0	#Empty!	0
E179	1	1	1	2012-07-12	2012-07-11	7	46	3	1	0	0	0	0	0	0	-10	7497	-5		-10	nvt	-10															0	#Empty!	0	#Empty!	0	#Empty!	0	#Empty!	0	#Empty!	0	#Empty!	0
E18	1	0	-5	2011-02-23	2011-02-22	2	3	1	0	0	0	0	0	0	0	3	7471			0	nvt	-5	Dientamoeba fragilis	35,18								aEPEC	Dfra				1	33.58	0	#Empty!	0	#Empty!	0	#Empty!	0	#Empty!	0	#Empty!	0
E180	1	0	-5	2012-07-12	2012-07-10	7	29	3	1	1	0	1	0	1	1	2	7521	0		0	nee	0															0	#Empty!	0	#Empty!	0	#Empty!	0	#Empty!	0	#Empty!	0	#Empty!	0
E181	1	0	-5	2012-07-12	2012-07-10	7	62	4	1	3	0	1	0	0	0	2	7107	1	Egypt	0	ja	1	Dientamoeba fragilis	25,17								aEPECz	Dfra				1	27.99	0	#Empty!	0	#Empty!	0	#Empty!	0	#Empty!	0	#Empty!	0
E182	1	0	-5	2012-07-12	2012-07-11	7	75	4	1	1	0	0	0	0	1	2	7553	0		0	nee	0	Campylobacter jejuni	25,49	Pos.							Camp					0	#Empty!	0	#Empty!	0	#Empty!	0	#Empty!	1	34	0	#Empty!	1
E183	1	1	1	2012-07-13	2012-07-11	7	6	2	0	0	0	0	0	0	0	3	7635	0		0	nee	0															0	#Empty!	0	#Empty!	0	#Empty!	0	#Empty!	0	#Empty!	0	#Empty!	0
E186	1	1	1	2012-07-16	2012-07-15	7	7	2	0	0	0	0	0	0	0	2	7524	1		0	nee	0	Dientamoeba fragilis	29,57								aEPECz	Dfra				1	32.01	0	#Empty!	0	#Empty!	0	#Empty!	0	#Empty!	0	#Empty!	0
E187	1	1	1	2012-07-16	2012-07-16	7	39	3	0	0	0	0	0	0	0	2	7151	1		0	nee	0	Dientamoeba fragilis	31,69								Dfra					1	33.93	0	#Empty!	0	#Empty!	0	#Empty!	0	#Empty!	0	#Empty!	0
E188	1	0	-5	2012-07-16	2012-07-15	7	31	3	1	2	0	1	0	0	0	1	7511	1	Turkey	0	nee	0										ETECz					0	#Empty!	0	#Empty!	0	#Empty!	0	#Empty!	0	#Empty!	0	#Empty!	0
E189	1	0	-5	2012-07-16	2012-07-16	7	75	4	0	1	0	0	0	0	0	1	7511	0		0	nee	0															0	#Empty!	0	#Empty!	0	#Empty!	0	#Empty!	0	#Empty!	0	#Empty!	0
E19	1	1	0	2011-02-28	2011-02-28	2	46	3	0	0	0	0	0	0	0	2	7471	1		0	geen	0	Dientamoeba fragilis	19,08								Dfra					1	18.68	0	#Empty!	0	#Empty!	0	#Empty!	0	#Empty!	0	#Empty!	0
E190	1	1	1	2012-07-17	2012-07-17	7	9	2	0	0	0	0	0	0	0	-10	7524	0		0	nee	0	Dientamoeba fragilis	23,32								Dfra					1	27.98	0	#Empty!	0	#Empty!	0	#Empty!	0	#Empty!	0	#Empty!	0
E191	1	0	-5	2012-07-17	2012-07-17	7	41	3	1	3	1	1	0	0	1	2	7544	0		0	nee	0	Salmonella enterica	34,43	Neg.							EIEC					0	#Empty!	0	#Empty!	0	#Empty!	0	#Empty!	0	#Empty!	0	#Empty!	0
E192	1	1	1	2012-07-18	2012-07-17	7	63	4	0	0	0	0	0	0	0	-10	7534	1		0	nee	0															0	#Empty!	0	#Empty!	0	#Empty!	0	#Empty!	0	#Empty!	0	#Empty!	0
E193	1	1	0	2012-07-18	2012-07-18	7	36	3	1	0	0	0	0	0	0	-10	7531	0		0	nee	0	Dientamoeba fragilis	21,71								aEPEC	Dfra				1	20.36	0	#Empty!	0	#Empty!	0	#Empty!	0	#Empty!	0	#Empty!	0
E194	1	0	-5	2012-07-19	2012-07-10	7	31	3	0	3	0	0	0	1	0	2	7602	0		0	nee	0															0	#Empty!	0	#Empty!	0	#Empty!	0	#Empty!	0	#Empty!	0	#Empty!	0
E196	1	0	-5	2012-07-19	2012-07-18	7	26	3	0	2	1	1	0	0	0	1	7471	1	China	0	nee	0										ETEC	EAEC				0	#Empty!	0	#Empty!	0	#Empty!	0	#Empty!	0	#Empty!	0	#Empty!	0
E197	1	0	-5	2012-07-20	2012-07-19	7	38	3	1	2	1	1	1	0	0	1	7632	1	Mexico	0	nee	0										ETEC					0	#Empty!	0	#Empty!	0	#Empty!	0	#Empty!	0	#Empty!	0	#Empty!	0
E198	1	0	-5	2012-07-20	2012-07-18	7	28	3	1	3	0	1	0	0	0	2	7443	1	Tunisia	1	nee	0										EAEC					0	#Empty!	0	#Empty!	0	#Empty!	0	#Empty!	0	#Empty!	0	#Empty!	0
E199	1	0	-5	2012-07-20	2012-07-20	7	39	3	0	2	0	1	0	0	1	2	7523	1	Egypt	0	ja	1										ETEC	EAEC				0	#Empty!	0	#Empty!	0	#Empty!	0	#Empty!	0	#Empty!	0	#Empty!	0
E2	1	0	-5	2011-01-04	2011-01-03	1	1	1	0	1	0	0	0	0	0	2	7514			0	nee	0															0	#Empty!	0	#Empty!	0	#Empty!	0	#Empty!	0	#Empty!	0	#Empty!	0
E20	1	0	-5	2011-02-28	2011-02-25	2	3	1	0	3	1	0	0	0	1	2	7471	0	Egypt	0	geen	0										EAEC					0	#Empty!	0	#Empty!	0	#Empty!	0	#Empty!	0	#Empty!	0	#Empty!	0
E200	1	0	-5	2012-07-20	2012-07-18	7	59	4	0	3	0	1	0	0	1	1	7557	0		0	ja	1															0	#Empty!	0	#Empty!	0	#Empty!	0	#Empty!	0	#Empty!	0	#Empty!	0
E201	1	0	-5	2012-07-20	2012-07-19	7	47	3	1	1	0	0	0	0	0	2	7514	0		0	nee	0	Dientamoeba fragilis	25,09								Dfra					1	23.7	0	#Empty!	0	#Empty!	0	#Empty!	0	#Empty!	0	#Empty!	0
E202	1	0	-5	2012-07-21	2012-07-20	7	70	4	1	3	0	1	1	0	1	2	7602	1		0	ja	1															0	#Empty!	0	#Empty!	0	#Empty!	0	#Empty!	0	#Empty!	0	#Empty!	0
E203	1	0	-5	2012-07-21	2012-07-19	7	68	4	0	0	0	1	0	0	1	2	7609	1	Italy, Spain	0	nee	0															0	#Empty!	0	#Empty!	0	#Empty!	0	#Empty!	0	#Empty!	0	#Empty!	0
E204	1	0	-5	2012-07-24	2012-07-23	7	26	3	0	3	0	0	1	0	0	2	7461	0		0	nee	0															0	#Empty!	0	#Empty!	0	#Empty!	0	#Empty!	0	#Empty!	0	#Empty!	0
E205	1	1	1	2012-07-25	2012-07-23	7	47	3	1	0	0	0	0	0	0	-10	7482	0		0	nee	0															0	#Empty!	0	#Empty!	0	#Empty!	0	#Empty!	0	#Empty!	0	#Empty!	0
E206	1	1	1	2012-07-26	2012-07-24	7	12	2	1	0	0	0	0	0	0	-10	7482	0		0	nee	0	Dientamoeba fragilis	29								Dfra					1	25.47	0	#Empty!	0	#Empty!	0	#Empty!	0	#Empty!	0	#Empty!	0
E207	1	1	1	2012-07-26	2012-07-25	7	10	2	1	0	0	0	0	0	0	-10	7482	0		0	nee	0	Dientamoeba fragilis	34,26								Dfra					1	34.29	0	#Empty!	0	#Empty!	0	#Empty!	0	#Empty!	0	#Empty!	0
E208	1	1	1	2012-07-26	2012-07-25	7	46	3	0	0	0	0	0	0	0	-10	7482	0		0	nee	0										EAEC	Dfra				1	34.64	0	#Empty!	0	#Empty!	0	#Empty!	0	#Empty!	0	#Empty!	0
E209	1	0	-5	2012-07-26	2012-07-26	7	48	3	0	3	0	1	0	0	0	2	7471	0		1	ja	1															0	#Empty!	0	#Empty!	0	#Empty!	0	#Empty!	0	#Empty!	0	#Empty!	0
E21	1	1	0	2011-03-03	2011-03-01	3	4	1	0	0	0	0	0	0	0	2	7625	0		0	geen	0															0	#Empty!	0	#Empty!	0	#Empty!	0	#Empty!	0	#Empty!	0	#Empty!	0
E210	1	0	-5	2012-07-26	2012-07-25	7	12	2	1	2	1	1	1	0	0	1	7552	0		0	nee	0	Dientamoeba fragilis	17,48		Giardia lamblia	27,09					Glam	Dfra				1	14.19	1	23.53	0	#Empty!	0	#Empty!	0	#Empty!	0	#Empty!	0
E211	1	1	1	2012-07-27	2012-07-26	7	14	2	0	0	0	0	0	0	0	-10	7482	0		0	nee	0	Dientamoeba fragilis	33,14								Dfra					1	31.29	0	#Empty!	0	#Empty!	0	#Empty!	0	#Empty!	0	#Empty!	0
E212	1	0	-5	2012-07-30	2012-07-30	7	86	4	1	3	0	1	0	0	1	2	7552	0		0	ja	1															0	#Empty!	0	#Empty!	0	#Empty!	0	#Empty!	0	#Empty!	0	#Empty!	0
E213	1	0	-5	2012-07-30	2012-07-30	7	9	2	1	1	0	0	0	0	0	2	7582	0		0	nee	0	Dientamoeba fragilis	24,83								Dfra					1	24.98	0	#Empty!	0	#Empty!	0	#Empty!	0	#Empty!	0	#Empty!	0
E214	1	0	-5	2012-08-01	2012-07-31	7	89	4	0	3	0	0	0	0	1	2	7602	0		0	nee	0															0	#Empty!	0	#Empty!	0	#Empty!	0	#Empty!	0	#Empty!	0	#Empty!	0
E215	1	0	-5	2012-08-01	2012-08-01	8	1	1	0	1	0	0	0	0	1	2	7559	1		0	nee	0	Salmonella enterica	25,62	Pos.							Salm	aEPEC	Cdif			0	#Empty!	0	#Empty!	0	#Empty!	0	#Empty!	0	#Empty!	0	#Empty!	0
E216	1	0	-5	2012-08-01	2012-08-01	8	34	3	1	1	0	1	0	1	1	2	7556	1	Italy	0	nee	0															0	#Empty!	0	#Empty!	0	#Empty!	0	#Empty!	0	#Empty!	0	#Empty!	0
E217	1	1	1	2012-08-01	2012-08-01	8	64	4	0	0	0	0	0	0	0	2	7481	1	Croatia	0	nee	0	Dientamoeba fragilis	23,99								Dfra					1	21.24	0	#Empty!	0	#Empty!	0	#Empty!	0	#Empty!	0	#Empty!	0
E218	1	1	1	2012-08-02	2012-08-01	8	72	4	0	0	0	0	0	0	0	2	7521	0		0	nee	0	Dientamoeba fragilis	28,07								Dfra					1	24.87	0	#Empty!	0	#Empty!	0	#Empty!	0	#Empty!	0	#Empty!	0
E22	1	1	0	2011-03-03	2011-03-02	3	6	2	1	0	0	0	0	0	0	3	7625	0		0	geen	0	Dientamoeba fragilis	23,87								Dfra					1	21.59	0	#Empty!	0	#Empty!	0	#Empty!	0	#Empty!	0	#Empty!	0
E222	1	1	1	2012-08-03	2012-08-02	8	54	4	1	0	0	0	0	0	0	2	7461	0		0	nee	0															0	#Empty!	0	#Empty!	0	#Empty!	0	#Empty!	0	#Empty!	0	#Empty!	0
E223	1	1	1	2012-08-03	2012-08-03	8	52	4	0	0	0	0	0	0	0	2	7468	0		0	nee	0															0	#Empty!	0	#Empty!	0	#Empty!	0	#Empty!	0	#Empty!	0	#Empty!	0
E224	1	1	1	2012-08-03	2012-08-02	8	54	4	1	0	0	0	0	0	0	-10	7468	0		0	nee	0	Dientamoeba fragilis	18,96								Campz	Dfra				1	16.97	0	#Empty!	0	#Empty!	0	#Empty!	0	#Empty!	1	35.8	1
E225	1	0	-5	2012-08-03	2012-08-02	8	54	4	1	3	0	0	0	0	0	1	7552	0		0	nee	0	Dientamoeba fragilis	21,01								Dfra					1	19.3	0	#Empty!	0	#Empty!	0	#Empty!	0	#Empty!	0	#Empty!	0
E226	1	0	-5	2012-08-03	2012-08-02	8	20	2	1	1	0	1	1	1	0	1	7558	0		1	nee	0	Campylobacter jejuni	28,8	Pos.							Camp					0	#Empty!	0	#Empty!	0	#Empty!	0	#Empty!	1	24.21	0	#Empty!	1
E227	1	0	-5	2012-08-03	2012-08-02	8	64	4	0	3	0	0	0	0	0	1	7533	1	Egypt	0	nee	0	Dientamoeba fragilis	28,25								Dfra					1	25.43	0	#Empty!	0	#Empty!	0	#Empty!	0	#Empty!	0	#Empty!	0
E228	1	0	-5	2012-08-04	2012-08-03	8	64	4	1	3	0	0	1	0	0	1	7608	0		1	nee	0															0	#Empty!	0	#Empty!	0	#Empty!	0	#Empty!	0	#Empty!	0	#Empty!	0
E229	1	1	1	2012-08-04	2012-08-02	8	58	4	0	0	0	0	0	0	0	-10	7500	0		0	nee	0															0	#Empty!	0	#Empty!	0	#Empty!	0	#Empty!	0	#Empty!	0	#Empty!	0
E23	1	1	1	2011-03-11	2011-03-11	3	53	4	1	0	0	0	0	0	0	3	7421	0		0	geen	0	Dientamoeba fragilis	24,85								Dfra					1	21.49	0	#Empty!	0	#Empty!	0	#Empty!	0	#Empty!	0	#Empty!	0
E230	1	0	-5	2012-08-07	2012-08-06	8	3	1	0	2	1	1	0	0	0	2	7607	1		0	nee	0	Giardia lamblia	23,85		Campylobacter jejuni	21,78	Pos.				Camp	Glam				0	#Empty!	1	18.74	0	#Empty!	0	#Empty!	1	18.23	0	#Empty!	1
E231	1	0	-5	2012-08-07	2012-08-06	8	18	2	0	3	0	1	0	0	0	2	7552	1	Cyprus	0	nee	0															0	#Empty!	0	#Empty!	0	#Empty!	0	#Empty!	0	#Empty!	0	#Empty!	0
E233	1	0	-5	2012-08-07	2012-08-07	8	43	3	1	1	1	0	0	0	0	2	7552	0		0	ja	1															0	#Empty!	0	#Empty!	0	#Empty!	0	#Empty!	0	#Empty!	0	#Empty!	0
E234	1	1	1	2012-08-09	2012-08-08	8	59	4	1	0	0	0	0	0	0	-10	7601	0		0	nee	0										Campz					0	#Empty!	0	#Empty!	0	#Empty!	0	#Empty!	0	#Empty!	1	38.66	1
E235	1	0	-5	2012-08-09	2012-08-04	8	40	3	1	1	1	1	1	1	0	1	7521	0		0	nee	0															0	#Empty!	0	#Empty!	0	#Empty!	0	#Empty!	0	#Empty!	0	#Empty!	0
E236	1	1	1	2012-08-10	2012-08-09	8	63	4	0	0	0	0	0	0	0	-10	7601	0		0	ja	1	Dientamoeba fragilis	20,01								Dfra					1	18.4	0	#Empty!	0	#Empty!	0	#Empty!	0	#Empty!	0	#Empty!	0
E237	1	0	-5	2012-08-11	2012-08-08	8	69	4	1	3	0	1	0	0	1	1	7101	0		0	ja	1															0	#Empty!	0	#Empty!	0	#Empty!	0	#Empty!	0	#Empty!	0	#Empty!	0
E239	1	0	-5	2012-08-13	2012-08-11	8	4	1	0	2	0	0	0	0	0	2	7553	1	Croatia	0	nee	0	Dientamoeba fragilis	40								aEPEC	Dfra				1	37.9	0	#Empty!	0	#Empty!	0	#Empty!	0	#Empty!	0	#Empty!	0
E24	1	1	0	2011-03-15	2011-03-14	3	0	1	0	0	0	0	0	0	0	3	7642	0		0	geen	0										Cdif					0	#Empty!	0	#Empty!	0	#Empty!	0	#Empty!	0	#Empty!	0	#Empty!	0
E240	1	1	1	2012-08-13	2012-08-12	8	57	4	1	0	0	0	0	0	0	3	7558	1		0	nee	0															0	#Empty!	0	#Empty!	0	#Empty!	0	#Empty!	0	#Empty!	0	#Empty!	0
E241	1	1	1	2012-08-13	2012-08-12	8	61	4	0	0	0	0	0	0	0	3	7558	1		0	nee	0	Dientamoeba fragilis	30,35								Dfra					1	30.25	0	#Empty!	0	#Empty!	0	#Empty!	0	#Empty!	0	#Empty!	0
E242	1	1	1	2012-08-13	2012-08-13	8	27	3	1	0	0	0	0	0	0	2	7462	0		0	nee	0															0	#Empty!	0	#Empty!	0	#Empty!	0	#Empty!	0	#Empty!	0	#Empty!	0
E243	1	1	1	2012-08-14	2012-08-13	8	30	3	1	0	0	0	0	0	0	3	7461	0		0	nee	0															0	#Empty!	0	#Empty!	0	#Empty!	0	#Empty!	0	#Empty!	0	#Empty!	0
E244	1	1	1	2012-08-14	2012-08-13	8	4	1	0	0	0	0	0	0	0	2	7461	0		0	nee	0										tEPEC	Dfra				1	37	0	#Empty!	0	#Empty!	0	#Empty!	0	#Empty!	0	#Empty!	0
E245	1	1	1	2012-08-14	2012-08-13	8	72	4	1	0	0	0	0	0	0	2	7545			-10	nvt	-10															0	#Empty!	0	#Empty!	0	#Empty!	0	#Empty!	0	#Empty!	0	#Empty!	0
E246	1	1	1	2012-08-15	2012-08-14	8	28	3	0	0	0	0	0	0	0	-10	7621	0		0	nee	0															0	#Empty!	0	#Empty!	0	#Empty!	0	#Empty!	0	#Empty!	0	#Empty!	0
E247	1	0	-5	2012-08-16	2012-08-15	8	54	4	1	0	0	1	0	0	0	1	7101	1	Egypt	1	nee	0										ETECz	EAEC				0	#Empty!	0	#Empty!	0	#Empty!	0	#Empty!	0	#Empty!	0	#Empty!	0
E248	1	0	-5	2012-08-17	2012-08-16	8	40	3	0	3	0	1	1	0	0	1	7521	0		0	nee	0	Cryptosporidium par/hom	31,62								Cpar					0	#Empty!	0	#Empty!	1	28.18	0	#Empty!	0	#Empty!	0	#Empty!	0
E25	1	0	-5	2011-03-16	2011-03-16	3	1	1	0	0	0	0	0	0	0	2	7556			-5	nvt	-5															0	#Empty!	0	#Empty!	0	#Empty!	0	#Empty!	0	#Empty!	0	#Empty!	0
E250	1	1	1	2012-08-17	2012-08-17	8	63	4	0	0	0	0	0	0	0	-10	7513	0		0	nee	0	Dientamoeba fragilis	31,49								Dfra					1	26.22	0	#Empty!	0	#Empty!	0	#Empty!	0	#Empty!	0	#Empty!	0
E251	1	0	-5	2012-08-17	2012-08-16	8	24	3	1	3	0	1	0	0	0	1	7101	1	Cape verde	0	nee	0										ETEC	aEPEC	EAEC			0	#Empty!	0	#Empty!	0	#Empty!	0	#Empty!	0	#Empty!	0	#Empty!	0
E252	1	1	1	2012-08-18	2012-08-16	8	34	3	1	0	0	0	0	0	0	3	7462	0		0	nee	0															0	#Empty!	0	#Empty!	0	#Empty!	0	#Empty!	0	#Empty!	0	#Empty!	0
E253	1	1	1	2012-08-20	2012-08-19	8	33	3	1	0	0	0	0	0	0	3	7103	1		0	nee	0	Dientamoeba fragilis	29,06								Dfra					1	27.65	0	#Empty!	0	#Empty!	0	#Empty!	0	#Empty!	0	#Empty!	0
E254	1	1	1	2012-08-20	2012-08-19	8	8	2	0	0	0	0	0	0	0	2	7103	1		0	nee	0	Dientamoeba fragilis	37,04								Campz	aEPEC				0	#Empty!	0	#Empty!	0	#Empty!	0	#Empty!	0	#Empty!	1	38.79	1
E255	1	1	1	2012-08-20	2012-08-19	8	37	3	0	0	0	0	0	0	0	3	7103	1		0	nee	0															0	#Empty!	0	#Empty!	0	#Empty!	0	#Empty!	0	#Empty!	0	#Empty!	0
E256	1	1	1	2012-08-20	2012-08-19	8	6	2	1	0	0	0	0	0	0	2	7103	1		0	nee	0	Dientamoeba fragilis	32,95								aEPEC	Dfra				1	31.1	0	#Empty!	0	#Empty!	0	#Empty!	0	#Empty!	0	#Empty!	0
E257	1	1	1	2012-08-21	2012-08-19	8	2	1	1	0	0	0	0	0	0	2	7512			-10	nvt	-10										Cpar					0	#Empty!	0	#Empty!	1	39.3	0	#Empty!	0	#Empty!	0	#Empty!	0
E258	1	0	-5	2012-08-21	2012-09-21	9	52	4	0	3	0	0	0	0	0	2	7471	0		-5	nvt	-5	Campylobacter jejuni	29,48	Neg.	Campylobacter coli	24,73	Neg.				Camp					0	#Empty!	0	#Empty!	0	#Empty!	0	#Empty!	1	19.58	0	#Empty!	1
E259	1	0	-5	2012-08-21	2012-09-21	9	6	2	0	2	0	1	1	0	0	2	7581	1		0	nee	0	Dientamoeba fragilis	23,88		Giardia lamblia	28,59					Glam	Dfra				1	21.21	1	21.86	0	#Empty!	0	#Empty!	0	#Empty!	0	#Empty!	0
E26	1	0	-5	2011-03-17	2011-03-17	3	5	2	1	0	0	0	0	0	0	2	7585			-5	nvt	-5															0	#Empty!	0	#Empty!	0	#Empty!	0	#Empty!	0	#Empty!	0	#Empty!	0
E260	1	0	-5	2012-08-23	2012-08-22	8	47	3	0	3	0	0	0	0	0	2	7468	1		0	nee	0										Camp					0	#Empty!	0	#Empty!	0	#Empty!	0	#Empty!	1	32.76	0	#Empty!	1
E262	1	0	-5	2012-08-27	2012-08-27	8	11	2	0	1	1	1	1	0	1	1	7531	1	Turkey	1	nvt	-5	Salmonella enterica	15,92	Pos.							Salm					0	#Empty!	0	#Empty!	0	#Empty!	0	#Empty!	0	#Empty!	0	#Empty!	0
E263	1	0	-5	2012-08-27	2012-08-24	8	41	3	1	3	0	1	0	0	0	2	7556	0		0	nee	0															0	#Empty!	0	#Empty!	0	#Empty!	0	#Empty!	0	#Empty!	0	#Empty!	0
E264	1	0	-5	2012-08-28	2012-08-24	8	55	4	0	2	1	0	0	1	0	1	7468	0		0	nee	0	Salmonella enterica	16,52	Pos.							Salm					0	#Empty!	0	#Empty!	0	#Empty!	0	#Empty!	0	#Empty!	0	#Empty!	0
E265	1	0	-5	2012-08-28	2012-08-27	8	16	2	0	0	0	0	0	0	0	1	7462			1	nvt	-5	Campylobacter jejuni	22,76	Pos.							Camp					0	#Empty!	0	#Empty!	0	#Empty!	0	#Empty!	1	21.08	0	#Empty!	1
E266	1	1	1	2012-08-28	2012-08-28	8	5	2	0	0	0	0	0	0	0	3	7523	0		0	nee	0	Dientamoeba fragilis	33,75								EAEC	Dfra				1	32.1	0	#Empty!	0	#Empty!	0	#Empty!	0	#Empty!	0	#Empty!	0
E267	1	0	-5	2012-08-28	2012-08-28	8	61	4	1	1	1	1	0	0	0	3	7543	1	Italy	0	ja	1	Salmonella enterica	16,43	Pos.							Salm					0	#Empty!	0	#Empty!	0	#Empty!	0	#Empty!	0	#Empty!	0	#Empty!	0
E268	1	0	-5	2012-08-28	2012-08-28	8	82	4	0	1	0	0	0	0	0	1	7559	0		0	ja	1	Salmonella enterica	17,57	Pos.							Salm	Campz				0	#Empty!	0	#Empty!	0	#Empty!	0	#Empty!	0	#Empty!	1	37.86	1
E269	1	0	-5	2012-08-28	2012-08-27	8	28	3	1	3	1	1	0	0	0	2	7531	1	Turkey	0	nee	0															0	#Empty!	0	#Empty!	0	#Empty!	0	#Empty!	0	#Empty!	0	#Empty!	0
E27	1	1	0	2011-03-18	2011-03-17	3	32	3	1	0	0	0	0	0	0	3	7622	0		0	geen	0	Dientamoeba fragilis	28,64								Dfra					1	28.11	0	#Empty!	0	#Empty!	0	#Empty!	0	#Empty!	0	#Empty!	0
E270	1	1	1	2012-08-28	2012-08-28	8	1	1	0	0	0	0	0	0	0	3	7577	1		0	nee	0										Cdif					0	#Empty!	0	#Empty!	0	#Empty!	0	#Empty!	0	#Empty!	0	#Empty!	0
E271	1	1	1	2012-08-28	2012-08-28	8	4	1	0	0	0	0	0	0	0	3	7577	1		0	nee	0															0	#Empty!	0	#Empty!	0	#Empty!	0	#Empty!	0	#Empty!	0	#Empty!	0
E272	1	0	-5	2012-08-29	2012-08-29	8	40	3	0	3	1	1	0	0	0	1	7102	0		0	ja	1															0	#Empty!	0	#Empty!	0	#Empty!	0	#Empty!	0	#Empty!	0	#Empty!	0
E273	1	0	-5	2012-08-29	2012-08-28	8	65	4	0	3	0	1	0	0	0	1	7514	0		0	nee	0															0	#Empty!	0	#Empty!	0	#Empty!	0	#Empty!	0	#Empty!	0	#Empty!	0
E274	1	0	-5	2012-08-30	2012-08-28	8	27	3	1	2	0	1	0	0	1	2	7107	0		0	nee	0															0	#Empty!	0	#Empty!	0	#Empty!	0	#Empty!	0	#Empty!	0	#Empty!	0
E276	1	1	1	2012-08-31	2012-08-30	8	8	2	1	0	0	0	0	0	0	2	7523	0		0	nee	0	Dientamoeba fragilis	32,47								EAEC	Dfra				1	30.89	0	#Empty!	0	#Empty!	0	#Empty!	0	#Empty!	0	#Empty!	0
E278	1	0	-5	2012-08-31	2012-08-31	8	65	4	0	3	0	1	0	0	0	2	7609	0		0	nee	0															0	#Empty!	0	#Empty!	0	#Empty!	0	#Empty!	0	#Empty!	0	#Empty!	0
E279	1	0	-5	2012-08-31	2012-08-31	8	73	4	0	2	0	0	0	1	0	2	7521	0		0	nee	0	Dientamoeba fragilis	21,94								Dfra					1	19.1	0	#Empty!	0	#Empty!	0	#Empty!	0	#Empty!	0	#Empty!	0
E28	1	1	1	2011-03-18	2011-03-15	3	32	3	0	0	0	0	0	0	0	2	7587	0		0	geen	0															0	#Empty!	0	#Empty!	0	#Empty!	0	#Empty!	0	#Empty!	0	#Empty!	0
E281	1	0	-5	2012-09-01	2012-08-31	8	50	3	1	3	1	1	1	0	1	1	7523	1	Gambia	0	nee	0	Giardia lamblia	21,9								ETEC	EAEC	Glam			0	#Empty!	1	19.94	0	#Empty!	0	#Empty!	0	#Empty!	0	#Empty!	0
E282	1	1	1	2012-09-03	2012-09-02	9	57	4	1	0	0	0	0	0	0	2	7623	1	Italy	1	nee	0	Dientamoeba fragilis	22,01								aEPEC	Dfra				1	22.28	0	#Empty!	0	#Empty!	0	#Empty!	0	#Empty!	0	#Empty!	0
E283	1	0	-5	2012-09-03	2012-09-03	9	7	2	1	3	0	0	0	0	0	2	7101	1		-5	nvt	-5	Dientamoeba fragilis	22,74		Salmonella enterica	17,34	Pos.				Salm	Dfra				1	18.64	0	#Empty!	0	#Empty!	0	#Empty!	0	#Empty!	0	#Empty!	0
E284	1	0	-5	2012-09-03	2012-08-30	8	40	3	0	2	1	1	0	0	0	3	7559	0		0	nee	0	Yersinia enterocolitica	25,53								Yent	aEPEC				0	#Empty!	0	#Empty!	0	#Empty!	0	#Empty!	0	#Empty!	0	#Empty!	0
E285	1	1	1	2012-09-04	2012-09-03	9	55	4	1	0	0	0	0	0	0	2	7103	0		0	nee	0	Dientamoeba fragilis	21,04								Dfra					1	19.53	0	#Empty!	0	#Empty!	0	#Empty!	0	#Empty!	0	#Empty!	0
E286	1	1	1	2012-09-04	2012-09-01	9	34	3	1	0	0	0	0	0	0	2	7581	0		0	nee	0										aEPEC					0	#Empty!	0	#Empty!	0	#Empty!	0	#Empty!	0	#Empty!	0	#Empty!	0
E287	1	0	-5	2012-09-04	2012-09-03	9	0	1	1	2	1	1	0	0	1	1	7552	0		0	nee	0										tEPEC					0	#Empty!	0	#Empty!	0	#Empty!	0	#Empty!	0	#Empty!	0	#Empty!	0
E288	1	1	1	2012-09-05	2012-09-03	9	23	3	0	0	0	0	0	0	0	2	7523	0		0	nee	0															0	#Empty!	0	#Empty!	0	#Empty!	0	#Empty!	0	#Empty!	0	#Empty!	0
E289	1	0	-5	2012-09-06	2012-09-04	9	25	3	1	3	0	0	0	0	0	2	7101	0	Turkey	0	ja	1										EAEC					0	#Empty!	0	#Empty!	0	#Empty!	0	#Empty!	0	#Empty!	0	#Empty!	0
E29	1	1	0	2011-03-19	2011-03-18	3	28	3	1	0	0	0	0	0	0	3	7651	0		0	geen	0															0	#Empty!	0	#Empty!	0	#Empty!	0	#Empty!	0	#Empty!	0	#Empty!	0
E291	1	0	-5	2012-09-06	2012-09-06	9	61	4	0	3	0	0	0	0	0	2	7551	0		0	nee	0															0	#Empty!	0	#Empty!	0	#Empty!	0	#Empty!	0	#Empty!	0	#Empty!	0
E293	1	1	1	2012-09-07	2012-09-06	9	2	1	0	0	0	0	0	0	0	2	7543	0		0	nee	0										Dfra					1	31.21	0	#Empty!	0	#Empty!	0	#Empty!	0	#Empty!	0	#Empty!	0
E294	1	0	-5	2012-09-07	2012-09-07	9	33	3	1	3	0	1	0	0	1	1	7103	0		0	nee	0															0	#Empty!	0	#Empty!	0	#Empty!	0	#Empty!	0	#Empty!	0	#Empty!	0
E295	1	0	-5	2012-09-07	2012-09-07	9	49	3	0	0	0	0	0	0	0	2	7512			-5	nvt	-5															0	#Empty!	0	#Empty!	0	#Empty!	0	#Empty!	0	#Empty!	0	#Empty!	0
E296	1	1	1	2012-09-10	2012-09-09	9	14	2	1	0	0	0	0	0	0	2	7441	0		0	nee	0															0	#Empty!	0	#Empty!	0	#Empty!	0	#Empty!	0	#Empty!	0	#Empty!	0
E297	1	1	1	2012-09-10	2012-09-09	9	0	1	0	0	0	0	0	0	0	2	7534	1	Spain	0	nee	0															0	#Empty!	0	#Empty!	0	#Empty!	0	#Empty!	0	#Empty!	0	#Empty!	0
E298	1	0	-5	2012-09-10	2012-09-10	9	6	2	1	0	0	0	0	0	0	2	7471			-5	nvt	-5	Cryptosporidium par/hom	31,5		Dientamoeba fragilis	20,19					Cpar	Dfra				1	20.47	0	#Empty!	1	32.12	0	#Empty!	0	#Empty!	0	#Empty!	0
E3	1	0	-5	2011-01-05	2011-01-04	1	49	3	0	3	0	1	0	0	0	1	7513	0	Indonesia	1	geen	0															0	#Empty!	0	#Empty!	0	#Empty!	0	#Empty!	0	#Empty!	0	#Empty!	0
E30	1	0	-5	2011-03-19	2011-03-18	3	23	3	1	2	0	1	0	0	0	2	7556	1	India	0	geen	0	Shigella/EIEC	18,18	Neg.							ETEC	EIEC	aEPECz	EAEC		0	#Empty!	0	#Empty!	0	#Empty!	0	#Empty!	0	#Empty!	0	#Empty!	0
E300	1	0	-5	2012-09-11	2012-09-06	9	27	3	1	3	0	1	0	0	1	2	7611	1	Corsica	0	nee	0										EAECz					0	#Empty!	0	#Empty!	0	#Empty!	0	#Empty!	0	#Empty!	0	#Empty!	0
E301	1	1	1	2012-09-11	2012-09-10	9	29	3	0	0	0	0	0	0	0	2	7512			-10	nvt	-10										EAECz					0	#Empty!	0	#Empty!	0	#Empty!	0	#Empty!	0	#Empty!	0	#Empty!	0
E302	1	0	-5	2012-09-11	2012-09-10	9	47	3	1	1	0	1	0	0	0	2	7512			-5	nvt	-5	Dientamoeba fragilis	23,18								Dfra					1	30.06	0	#Empty!	0	#Empty!	0	#Empty!	0	#Empty!	0	#Empty!	0
E303	1	0	-5	2012-09-11	2012-09-10	9	24	3	1	2	1	1	0	0	1	2	7559	1		-5	nvt	-5	Cryptosporidium par/hom	28,82								Cpar					0	#Empty!	0	#Empty!	1	31.26	0	#Empty!	0	#Empty!	0	#Empty!	0
E304	1	0	-5	2012-09-11	2012-09-11	9	34	3	0	0	0	0	0	0	0	2	7581			-5	nvt	-5										aEPEC					0	#Empty!	0	#Empty!	0	#Empty!	0	#Empty!	0	#Empty!	0	#Empty!	0
E305	1	1	1	2012-09-12	2012-09-11	9	14	2	0	0	0	0	0	0	0	2	7555	0		0	nee	0										Dfra					1	38.45	0	#Empty!	0	#Empty!	0	#Empty!	0	#Empty!	0	#Empty!	0
E306	1	1	1	2012-09-12	2012-09-11	9	64	4	1	0	0	0	0	0	0	2	7541			-10	nvt	-10										tEPEC					0	#Empty!	0	#Empty!	0	#Empty!	0	#Empty!	0	#Empty!	0	#Empty!	0
E308	1	0	-5	2012-09-12	2012-09-11	9	48	3	1	2	0	1	0	1	0	2	7511			-5	ja	1															0	#Empty!	0	#Empty!	0	#Empty!	0	#Empty!	0	#Empty!	0	#Empty!	0
E31	1	0	-5	2011-03-21	2011-03-20	3	27	3	1	3	1	1	0	0	0	2	7553	1	Ghana	1	ja	1															0	#Empty!	0	#Empty!	0	#Empty!	0	#Empty!	0	#Empty!	0	#Empty!	0
E310	1	0	-5	2012-09-13	2012-09-11	9	1	1	0	3	0	1	0	0	0	1	7521	0		0	nee	0										tEPEC					0	#Empty!	0	#Empty!	0	#Empty!	0	#Empty!	0	#Empty!	0	#Empty!	0
E311	1	1	1	2012-09-13	2012-09-12	9	48	3	0	0	0	0	0	0	0	2	7555			-10	nvt	-10															0	#Empty!	0	#Empty!	0	#Empty!	0	#Empty!	0	#Empty!	0	#Empty!	0
E313	1	0	-5	2012-09-14	2012-09-14	9	83	4	0	3	0	0	0	0	0	1	7523	0		0	nee	0															0	#Empty!	0	#Empty!	0	#Empty!	0	#Empty!	0	#Empty!	0	#Empty!	0
E315	1	0	-5	2012-09-15	2012-09-14	9	47	3	0	3	0	1	0	0	1	2	7609	1		0	nee	0										Dfra					1	23.27	0	#Empty!	0	#Empty!	0	#Empty!	0	#Empty!	0	#Empty!	0
E316	1	1	1	2012-09-17	2012-09-16	9	9	2	0	0	0	0	0	0	0	2	7441	1		-10	nvt	-10										Glam	Dfra				1	29.93	1	25.16	0	#Empty!	0	#Empty!	0	#Empty!	0	#Empty!	0
E317	1	1	1	2012-09-17	2012-09-16	9	12	2	0	0	0	0	0	0	0	2	7441	1		-10	nvt	-10										Glam	Dfra				1	24.28	1	35.35	0	#Empty!	0	#Empty!	0	#Empty!	0	#Empty!	0
E319	1	1	1	2012-09-17	2012-09-15	9	19	2	0	0	0	0	0	0	0	2	7441			-10	nvt	-10										Dfra					1	36.04	0	#Empty!	0	#Empty!	0	#Empty!	0	#Empty!	0	#Empty!	0
E32	1	0	-5	2011-03-24	2011-03-23	3	15	2	1	0	0	1	0	0	0	2	7557	0		0	geen	0	Dientamoeba fragilis	34,26								Dfra					1	34.79	0	#Empty!	0	#Empty!	0	#Empty!	0	#Empty!	0	#Empty!	0
E320	1	1	1	2012-09-17	2012-09-15	9	53	4	0	0	0	0	0	0	0	2	7441			-10	nvt	-10															0	#Empty!	0	#Empty!	0	#Empty!	0	#Empty!	0	#Empty!	0	#Empty!	0
E321	1	1	1	2012-09-17	2012-09-15	9	54	4	1	0	0	0	0	0	0	2	7441			-10	nvt	-10										Dfra					1	27	0	#Empty!	0	#Empty!	0	#Empty!	0	#Empty!	0	#Empty!	0
E322	1	0	-5	2012-09-17	2012-09-13	9	48	3	0	1	0	1	0	0	0	2	7545	1	Egypt	-5	nvt	-5															0	#Empty!	0	#Empty!	0	#Empty!	0	#Empty!	0	#Empty!	0	#Empty!	0
E323	1	0	-5	2012-09-17	2012-09-17	9	65	4	1	3	0	0	0	0	0	2	7551			-5	nvt	-5										Dfra					1	20.09	0	#Empty!	0	#Empty!	0	#Empty!	0	#Empty!	0	#Empty!	0
E324	1	1	1	2012-09-17	2012-09-14	9	25	3	1	0	0	0	0	0	0	2	7421			-10	nvt	-10										Dfra					1	29.1	0	#Empty!	0	#Empty!	0	#Empty!	0	#Empty!	0	#Empty!	0
E325	1	0	-5	2012-09-17	2012-09-17	9	40	3	1	3	0	1	0	0	0	2	7521	0		-5	nvt	-5										Dfra					1	38.15	0	#Empty!	0	#Empty!	0	#Empty!	0	#Empty!	0	#Empty!	0
E326	1	0	-5	2012-09-18	2012-09-17	9	1	1	1	2	1	1	1	0	0	2	7471	0		-5	nvt	-5										Camp					0	#Empty!	0	#Empty!	0	#Empty!	0	#Empty!	1	32.69	0	#Empty!	1
E327	1	0	-5	2012-09-18	2012-09-18	9	3	1	0	3	0	1	0	0	0	2	7535			-5	nvt	-5										Cpar	Dfra				1	24.99	0	#Empty!	1	28.67	0	#Empty!	0	#Empty!	0	#Empty!	0
E328	1	1	1	2012-09-19	2012-09-18	9	2	1	0	0	0	0	0	0	0	2	7534			-10	nvt	-10										tEPECz					0	#Empty!	0	#Empty!	0	#Empty!	0	#Empty!	0	#Empty!	0	#Empty!	0
E329	1	0	-5	2012-09-19	2012-09-17	9	46	3	0	3	1	1	1	0	1	2	7542	1		-5	nvt	-5															0	#Empty!	0	#Empty!	0	#Empty!	0	#Empty!	0	#Empty!	0	#Empty!	0
E33	1	0	-5	2011-03-26	2011-03-25	3	74	4	1	3	0	1	0	0	0	3	7559	0		0	ja	1															0	#Empty!	0	#Empty!	0	#Empty!	0	#Empty!	0	#Empty!	0	#Empty!	0
E330	1	1	1	2012-09-19	2012-09-18	9	38	3	1	0	0	0	0	0	0	2	7482			-10	nvt	-10										Campz	Cpar				0	#Empty!	0	#Empty!	1	34.09	0	#Empty!	0	#Empty!	1	35.58	1
E331	1	1	1	2012-09-19	2012-09-18	9	7	2	1	0	0	0	0	0	0	2	7482			-10	nvt	-10										Glam	Cpar				0	#Empty!	1	34.14	1	36.16	0	#Empty!	0	#Empty!	0	#Empty!	0
E332	1	1	1	2012-09-19	2012-09-18	9	5	2	0	0	0	0	0	0	0	2	7482			-10	nvt	-10										Cpar					0	#Empty!	0	#Empty!	1	34.1	0	#Empty!	0	#Empty!	0	#Empty!	0
E333	1	0	-5	2012-09-19	2012-09-18	9	28	3	1	1	0	0	0	0	0	2	7558	0		-5	nvt	-5										Salm	Cdif				0	#Empty!	0	#Empty!	0	#Empty!	0	#Empty!	0	#Empty!	0	#Empty!	0
E334	1	0	-5	2012-09-20	2012-09-19	9	65	4	1	0	0	0	0	0	0	2	7627			-5	nvt	-5										aEPEC					0	#Empty!	0	#Empty!	0	#Empty!	0	#Empty!	0	#Empty!	0	#Empty!	0
E335	1	1	1	2012-09-21	2012-09-19	9	29	3	1	0	0	0	0	0	0	2	7533			-10	nvt	-10															0	#Empty!	0	#Empty!	0	#Empty!	0	#Empty!	0	#Empty!	0	#Empty!	0
E336	1	0	-5	2012-09-21	2012-09-18	9	80	4	0	3	0	0	0	0	0	2	7471			-5	nvt	-5															0	#Empty!	0	#Empty!	0	#Empty!	0	#Empty!	0	#Empty!	0	#Empty!	0
E337	1	0	-5	2012-09-21	2012-09-20	9	44	3	1	3	0	0	0	0	0	2	7558	1	Tunisia	-5	nvt	-5										aEPECz					0	#Empty!	0	#Empty!	0	#Empty!	0	#Empty!	0	#Empty!	0	#Empty!	0
E338	1	0	-5	2012-09-21	2012-09-20	9	28	3	1	3	0	1	0	0	1	2	7554	1		-5	nvt	-5										aEPECz	EAEC	Glam			0	#Empty!	1	36.03	0	#Empty!	0	#Empty!	0	#Empty!	0	#Empty!	0
E339	1	1	1	2012-09-25	2012-09-25	9	23	3	1	0	0	0	0	0	0	2	7546			-10	nvt	-10															0	#Empty!	0	#Empty!	0	#Empty!	0	#Empty!	0	#Empty!	0	#Empty!	0
E34	1	1	0	2011-03-26	2011-03-25	3	75	4	0	0	0	0	0	0	0	3	7559	0		0	geen	0	Dientamoeba fragilis	28,05								EAEC	Dfra				1	25.18	0	#Empty!	0	#Empty!	0	#Empty!	0	#Empty!	0	#Empty!	0
E341	1	0	-5	2012-09-26	2012-09-25	9	42	3	1	1	0	1	0	0	1	1	7559	1	Italy	-5	nvt	-5										Cpar					0	#Empty!	0	#Empty!	1	37.03	0	#Empty!	0	#Empty!	0	#Empty!	0
E342	1	0	-5	2012-09-26	2012-09-26	9	9	2	1	0	0	0	0	0	0	2	7552			-5	nvt	-5										Dfra					1	27.01	0	#Empty!	0	#Empty!	0	#Empty!	0	#Empty!	0	#Empty!	0
E343	1	0	-5	2012-09-26	2012-09-25	9	40	3	1	3	0	0	0	0	0	2	7558	0		-5	nvt	-5										Salm					0	#Empty!	0	#Empty!	0	#Empty!	0	#Empty!	0	#Empty!	0	#Empty!	0
E344	1	0	-5	2012-09-27	2012-09-26	9	20	2	0	0	0	1	0	1	0	2	7468			-10	nee	-10										Camp	Cdif				0	#Empty!	0	#Empty!	0	#Empty!	0	#Empty!	1	15.56	0	#Empty!	1
E345	1	0	-5	2012-09-27	2012-09-26	9	36	3	1	2	1	1	1	0	0	2	7471	0		-5	nvt	-5															0	#Empty!	0	#Empty!	0	#Empty!	0	#Empty!	0	#Empty!	0	#Empty!	0
E346	1	0	-5	2012-09-28	2012-09-27	9	27	3	0	2	0	1	0	0	1	2	7553	1		0	nee	0										Dfra					1	32.58	0	#Empty!	0	#Empty!	0	#Empty!	0	#Empty!	0	#Empty!	0
E347	1	0	-5	2012-09-29	2012-09-29	9	30	3	1	0	0	0	0	0	0	2	7627			-5	nvt	-5															0	#Empty!	0	#Empty!	0	#Empty!	0	#Empty!	0	#Empty!	0	#Empty!	0
E349	1	0	-5	2012-10-01	2012-09-30	9	63	4	1	1	0	0	0	0	0	2	7108	1		-5	nvt	-5										Glam	Dfra				1	22.84	1	23.69	0	#Empty!	0	#Empty!	0	#Empty!	0	#Empty!	0
E35	1	0	-5	2011-03-30	2011-03-30	3	28	3	0	1	0	1	0	1	1	1	7101	1		0	geen	0															0	#Empty!	0	#Empty!	0	#Empty!	0	#Empty!	0	#Empty!	0	#Empty!	0
E352	1	1	0	2012-10-03	2012-10-02	10	8	2	0	0	0	0	0	0	0	2	7102	0		-10	nvt	-10										Glam	Dfra				1	16.57	1	20.19	0	#Empty!	0	#Empty!	0	#Empty!	0	#Empty!	0
E353	1	0	-5	2012-10-04	2012-10-03	10	58	4	1	0	0	1	0	0	1	2	7608	1		-5	nvt	-5										EAECz					0	#Empty!	0	#Empty!	0	#Empty!	0	#Empty!	0	#Empty!	0	#Empty!	0
E355	1	0	-5	2012-10-05	2012-10-03	10	62	4	1	3	0	0	0	0	0	2	7468	1	Portugal	-5	ja	1															0	#Empty!	0	#Empty!	0	#Empty!	0	#Empty!	0	#Empty!	0	#Empty!	0
E356	1	0	-5	2012-10-05	2012-10-04	10	73	4	1	3	0	1	0	0	0	2	7461	0		0	nee	0															0	#Empty!	0	#Empty!	0	#Empty!	0	#Empty!	0	#Empty!	0	#Empty!	0
E357	1	0	-5	2012-10-05	2012-10-04	10	49	3	1	0	0	0	0	0	0	2	7551	1	Dominican republic	0	nee	0										EAEC					0	#Empty!	0	#Empty!	0	#Empty!	0	#Empty!	0	#Empty!	0	#Empty!	0
E358	1	0	-5	2012-10-05	2012-10-04	10	75	4	1	0	0	0	0	0	0	2	7103	-5		-5	nvt	-5										Salm	Dfra				1	19.65	0	#Empty!	0	#Empty!	0	#Empty!	0	#Empty!	0	#Empty!	0
E359	1	0	-5	2012-10-06	2012-10-04	10	47	3	1	3	0	0	0	0	0	2	7608	0		0	nee	0															0	#Empty!	0	#Empty!	0	#Empty!	0	#Empty!	0	#Empty!	0	#Empty!	0
E36	1	1	0	2011-04-22	2011-04-19	4	30	3	0	0	0	0	0	0	0	3	7642	0		0	geen	0															0	#Empty!	0	#Empty!	0	#Empty!	0	#Empty!	0	#Empty!	0	#Empty!	0
E360	1	0	-5	2012-10-08	2012-10-07	10	73	4	1	3	0	1	0	0	1	1	7556	0		0	nee	0										Campz					0	#Empty!	0	#Empty!	0	#Empty!	0	#Empty!	0	#Empty!	1	35.96	1
E361	1	1	1	2012-10-08	2012-10-07	10	18	2	1	0	0	0	0	0	0	2	7687	0		0	nee	0															0	#Empty!	0	#Empty!	0	#Empty!	0	#Empty!	0	#Empty!	0	#Empty!	0
E362	1	0	-5	2012-10-09	2012-10-08	10	26	3	0	1	1	1	1	1	1	1	7601	1		0	nee	0										Salm					0	#Empty!	0	#Empty!	0	#Empty!	0	#Empty!	0	#Empty!	0	#Empty!	0
E363	1	0	-5	2012-10-09	2012-10-05	10	69	4	1	1	0	1	0	0	0	2	7608	1		0	nee	0															0	#Empty!	0	#Empty!	0	#Empty!	0	#Empty!	0	#Empty!	0	#Empty!	0
E364	1	0	-5	2012-10-10	2012-10-09	10	1	1	1	3	0	0	0	0	0	2	7533	1	Turkey	1	nee	0															0	#Empty!	0	#Empty!	0	#Empty!	0	#Empty!	0	#Empty!	0	#Empty!	0
E365	1	0	-5	2012-10-10	2012-10-09	10	60	4	0	2	0	0	0	0	0	2	7558	1		0	nee	0										Camp	aEPECz				0	#Empty!	0	#Empty!	0	#Empty!	0	#Empty!	1	26.54	0	#Empty!	1
E367	1	0	-5	2012-10-11	2012-10-11	10	63	4	0	1	0	1	0	0	0	2	7101	1		1	nee	0										Camp	EAECz				0	#Empty!	0	#Empty!	0	#Empty!	0	#Empty!	1	17.14	0	#Empty!	1
E368	1	0	-5	2012-10-11	2012-10-11	10	31	3	0	0	0	0	0	0	0	2	7556	0		0	nee	0										EIEC	EAEC				0	#Empty!	0	#Empty!	0	#Empty!	0	#Empty!	0	#Empty!	0	#Empty!	0
E369	1	0	-5	2012-10-11	2012-10-10	10	3	1	0	3	0	1	0	0	0	1	7623	0		0	nee	0										Glam					0	#Empty!	1	31.29	0	#Empty!	0	#Empty!	0	#Empty!	0	#Empty!	0
E37	1	0	-5	2011-04-04	2011-04-01	4	84	4	0	2	0	0	0	0	0	2	7582	0		0	ja	1															0	#Empty!	0	#Empty!	0	#Empty!	0	#Empty!	0	#Empty!	0	#Empty!	0
E370	1	0	-5	2012-10-11	2012-10-10	10	78	4	1	3	0	1	0	0	0	2	7544	0		0	ja	1															0	#Empty!	0	#Empty!	0	#Empty!	0	#Empty!	0	#Empty!	0	#Empty!	0
E371	1	0	-5	2012-10-12	2012-10-12	10	62	4	1	3	0	1	0	0	1	2	7471	1	USA	0	nee	0															0	#Empty!	0	#Empty!	0	#Empty!	0	#Empty!	0	#Empty!	0	#Empty!	0
E372	1	0	-5	2012-10-12	2012-10-11	10	56	4	0	3	0	1	0	0	0	2	7512	0		0	nee	0										Camp	aEPECz	Dfra			1	24.67	0	#Empty!	0	#Empty!	0	#Empty!	1	31.31	0	#Empty!	1
E373	1	0	-5	2012-10-13	2012-10-10	10	17	2	1	3	0	1	0	0	0	1	7101	0		-5	nvt	-5															0	#Empty!	0	#Empty!	0	#Empty!	0	#Empty!	0	#Empty!	0	#Empty!	0
E374	1	0	-5	2012-10-16	2012-10-14	10	8	2	0	0	0	0	0	0	0	2	7603	0		0	nee	0															0	#Empty!	0	#Empty!	0	#Empty!	0	#Empty!	0	#Empty!	0	#Empty!	0
E375	1	0	-5	2012-10-16	2012-10-15	10	4	1	0	0	0	0	0	0	0	2	7468	0		0	nee	0										aEPEC	Dfra				1	32.38	0	#Empty!	0	#Empty!	0	#Empty!	0	#Empty!	0	#Empty!	0
E376	1	0	-5	2012-10-17	2012-10-15	10	28	3	0	1	1	1	0	0	0	1	7463	1	Turkey	1	nee	0										Salm	EAECz				0	#Empty!	0	#Empty!	0	#Empty!	0	#Empty!	0	#Empty!	0	#Empty!	0
E377	1	1	1	2012-10-17	2012-10-16	10	21	3	1	0	0	0	0	0	0	3	7441	0		0	nee	0															0	#Empty!	0	#Empty!	0	#Empty!	0	#Empty!	0	#Empty!	0	#Empty!	0
E378	1	0	-5	2012-10-17	2012-10-15	10	15	2	0	3	1	1	1	0	0	2	7462	0		0	nee	0										Dfra					1	26.4	0	#Empty!	0	#Empty!	0	#Empty!	0	#Empty!	0	#Empty!	0
E379	1	1	1	2012-10-18	2012-10-17	10	18	2	1	0	0	0	0	0	0	-10	7521	0		0	nee	0										Dfra					1	19.12	0	#Empty!	0	#Empty!	0	#Empty!	0	#Empty!	0	#Empty!	0
E38	1	0	-5	2011-04-01	2011-04-01	4	7	2	0	0	0	0	0	0	0	3	7103	0		0	geen	0	Dientamoeba fragilis	26,34								Dfra					1	28.28	0	#Empty!	0	#Empty!	0	#Empty!	0	#Empty!	0	#Empty!	0
E380	1	0	-5	2012-10-18	2012-10-17	10	30	3	1	0	0	1	0	0	0	2	7471	0		0	nee	0										ETECz					0	#Empty!	0	#Empty!	0	#Empty!	0	#Empty!	0	#Empty!	0	#Empty!	0
E381	1	0	-5	2012-10-19	2012-10-17	10	16	2	0	3	0	1	1	1	0	2	7558	0		0	nee	0															0	#Empty!	0	#Empty!	0	#Empty!	0	#Empty!	0	#Empty!	0	#Empty!	0
E383	1	0	-5	2012-10-20	2012-10-18	10	28	3	1	3	0	1	0	0	0	1	7608	0		0	nee	0															0	#Empty!	0	#Empty!	0	#Empty!	0	#Empty!	0	#Empty!	0	#Empty!	0
E384	1	0	-5	2012-10-23	2012-10-21	10	11	2	1	1	0	1	0	1	0	1	7468	1	Italy	0	nee	0										Salm	Cdif	Dfra			1	35.04	0	#Empty!	0	#Empty!	0	#Empty!	0	#Empty!	0	#Empty!	0
E385	1	0	-5	2012-10-23	2012-10-21	10	68	4	1	3	0	1	0	0	0	2	7609	1		0	nee	0										Dfra					1	24.85	0	#Empty!	0	#Empty!	0	#Empty!	0	#Empty!	0	#Empty!	0
E386	1	0	-5	2012-10-25	2012-10-24	10	57	4	1	3	0	0	0	1	1	2	7558	1	Egypt	0	nee	0										aEPECz					0	#Empty!	0	#Empty!	0	#Empty!	0	#Empty!	0	#Empty!	0	#Empty!	0
E387	1	0	-5	2012-10-25	2012-10-22	10	34	3	0	3	0	1	0	0	0	2	7478	0		0	nee	0										Dfra					1	23.59	0	#Empty!	0	#Empty!	0	#Empty!	0	#Empty!	0	#Empty!	0
E388	1	1	1	2012-10-27	2012-10-26	10	29	3	1	0	0	0	0	0	0	3	7535	0		0	nee	0															0	#Empty!	0	#Empty!	0	#Empty!	0	#Empty!	0	#Empty!	0	#Empty!	0
E389	1	1	1	2012-10-27	2012-10-26	10	18	2	1	0	0	0	0	0	0	3	7521	0		0	nee	0										Dfra					1	21.52	0	#Empty!	0	#Empty!	0	#Empty!	0	#Empty!	0	#Empty!	0
E39	1	0	-5	2011-04-06	2011-04-06	4	18	2	0	0	0	0	0	1	1	1	7559	0		-5	nvt	-5															0	#Empty!	0	#Empty!	0	#Empty!	0	#Empty!	0	#Empty!	0	#Empty!	0
E390	1	0	-5	2012-10-27	2012-10-26	10	1	1	0	2	1	1	0	0	0	2	7608	0		0	nee	0										Glam					0	#Empty!	1	21.23	0	#Empty!	0	#Empty!	0	#Empty!	0	#Empty!	0
E392	1	0	-5	2012-10-29	2012-10-29	10	81	4	1	3	0	0	0	0	0	1	7101	0		1	ja	1															0	#Empty!	0	#Empty!	0	#Empty!	0	#Empty!	0	#Empty!	0	#Empty!	0
E393	1	0	-5	2012-10-22	2012-10-22	10	13	2	1	3	1	1	0	0	0	2	7558	1	Turkey	0	nvt	-5										Yent					0	#Empty!	0	#Empty!	0	#Empty!	0	#Empty!	0	#Empty!	0	#Empty!	0
E394	1	0	-5	2012-10-30	2012-10-29	10	75	4	0	1	0	0	0	0	0	2	7461	0		0	ja	1										aEPECz					0	#Empty!	0	#Empty!	0	#Empty!	0	#Empty!	0	#Empty!	0	#Empty!	0
E395	1	0	-5	2012-10-30	2012-10-26	10	10	2	0	3	0	1	0	0	0	2	7463	0		0	nee	0										aEPEC	Dfra				1	22.18	0	#Empty!	0	#Empty!	0	#Empty!	0	#Empty!	0	#Empty!	0
E396	1	0	-5	2012-10-30	2012-10-28	10	5	2	1	2	0	1	0	0	0	2	7608	0		0	nee	0										Cpar					0	#Empty!	0	#Empty!	1	28.49	0	#Empty!	0	#Empty!	0	#Empty!	0
E397	1	0	-5	2012-10-30	2012-10-30	10	4	1	1	3	0	0	0	0	0	2	7556			-5	nvt	-5															0	#Empty!	0	#Empty!	0	#Empty!	0	#Empty!	0	#Empty!	0	#Empty!	0
E398	1	0	-5	2012-10-30	2012-10-29	10	39	3	0	3	0	1	0	0	0	2	7511	1	Peru	0	nee	0										EAEC					0	#Empty!	0	#Empty!	0	#Empty!	0	#Empty!	0	#Empty!	0	#Empty!	0
E399	1	0	-5	2012-10-30	2012-10-30	10	44	3	0	3	0	1	1	0	1	2	7531	0		0	ja	1										aEPEC					0	#Empty!	0	#Empty!	0	#Empty!	0	#Empty!	0	#Empty!	0	#Empty!	0
E4	1	1	0	2011-01-05	2011-01-04	1	60	4	0	0	0	0	0	0	0	2	7522	0		0	geen	0										Campz					0	#Empty!	0	#Empty!	0	#Empty!	0	#Empty!	0	#Empty!	1	39.28	1
E40	1	1	0	2011-04-02	2011-04-01	4	14	2	1	0	0	0	0	0	0	2	7582	0		0	geen	0	Dientamoeba fragilis	22,75								Dfra					1	21.51	0	#Empty!	0	#Empty!	0	#Empty!	0	#Empty!	0	#Empty!	0
E400	1	0	-5	2012-10-31	2012-10-31	10	57	4	1	3	0	0	0	0	0	2	7608			-5	nvt	-5										Glam	Cpar				0	#Empty!	1	15.1	1	28.27	0	#Empty!	0	#Empty!	0	#Empty!	0
E401	1	1	1	2012-10-31	2012-10-27	10	26	3	1	0	0	0	0	0	0	2	7535			#Empty!	ja	1										Dfra					1	16.95	0	#Empty!	0	#Empty!	0	#Empty!	0	#Empty!	0	#Empty!	0
E402	1	0	-5	2012-11-01	2012-10-31	10	70	4	1	3	0	1	0	0	0	1	7471	1	USA	0	ja	1															0	#Empty!	0	#Empty!	0	#Empty!	0	#Empty!	0	#Empty!	0	#Empty!	0
E403	1	0	-5	2012-11-01	2012-11-01	11	57	4	1	3	0	0	0	0	0	2	7559	1	Turkey	-5	nvt	-5															0	#Empty!	0	#Empty!	0	#Empty!	0	#Empty!	0	#Empty!	0	#Empty!	0
E405	1	0	-5	2012-11-03	2012-10-30	10	63	4	0	1	0	0	0	0	0	2	7103			-5	nvt	-5										aEPEC	Dfra				1	31.61	0	#Empty!	0	#Empty!	0	#Empty!	0	#Empty!	0	#Empty!	0
E406	1	0	-5	2012-11-05	2012-11-03	11	84	4	1	2	1	1	1	0	0	1	7471	0		0	nee	0															0	#Empty!	0	#Empty!	0	#Empty!	0	#Empty!	0	#Empty!	0	#Empty!	0
E408	1	1	1	2012-11-05	2012-11-04	11	27	3	1	0	0	0	0	0	0	-10	7541	0		0	nee	0										aEPECz					0	#Empty!	0	#Empty!	0	#Empty!	0	#Empty!	0	#Empty!	0	#Empty!	0
E410	1	1	1	2012-11-06	2012-11-05	11	22	3	1	0	0	0	0	0	0	-10	7261	1	Portugal	0	nee	0															0	#Empty!	0	#Empty!	0	#Empty!	0	#Empty!	0	#Empty!	0	#Empty!	0
E411	1	0	-5	2012-11-06	2012-11-05	11	58	4	0	3	0	0	0	0	0	2	7102	0		0	nee	0										Dfra					1	37.45	0	#Empty!	0	#Empty!	0	#Empty!	0	#Empty!	0	#Empty!	0
E412	1	0	-5	2012-11-07	2012-11-06	11	58	4	1	2	1	1	0	0	1	2	7559	1	Portugal	1	nee	0															0	#Empty!	0	#Empty!	0	#Empty!	0	#Empty!	0	#Empty!	0	#Empty!	0
E413	1	0	-5	2012-11-08	2012-11-07	11	22	3	0	3	0	1	0	0	0	1	7461	0		0	nee	0										Salm					0	#Empty!	0	#Empty!	0	#Empty!	0	#Empty!	0	#Empty!	0	#Empty!	0
E415	1	0	-5	2012-11-08	2012-11-07	11	48	3	0	3	0	1	0	0	0	2	7559	0		0	nee	0															0	#Empty!	0	#Empty!	0	#Empty!	0	#Empty!	0	#Empty!	0	#Empty!	0
E416	1	0	-5	2012-11-08	2012-11-07	11	5	2	1	3	0	1	0	0	0	2	7558	0		0	nee	0										Dfra					1	25.27	0	#Empty!	0	#Empty!	0	#Empty!	0	#Empty!	0	#Empty!	0
E417	1	0	-5	2012-11-08	2012-11-07	11	18	2	1	0	0	0	0	0	0	2	7582			-5	nvt	-5															0	#Empty!	0	#Empty!	0	#Empty!	0	#Empty!	0	#Empty!	0	#Empty!	0
E419	1	0	-5	2012-11-10	2012-11-08	11	15	2	0	3	0	1	0	0	0	2	7557	0		0	nee	0										aEPEC	Dfra				1	30.52	0	#Empty!	0	#Empty!	0	#Empty!	0	#Empty!	0	#Empty!	0
E42	1	1	1	2011-04-19	2011-04-17	4	22	3	1	0	0	0	0	0	0	2	7421	0		0	geen	0															0	#Empty!	0	#Empty!	0	#Empty!	0	#Empty!	0	#Empty!	0	#Empty!	0
E420	1	0	-5	2012-11-10	2012-11-10	11	29	3	1	0	0	0	0	0	0	1	7602			-5	nvt	-5										Glam					0	#Empty!	1	19.38	0	#Empty!	0	#Empty!	0	#Empty!	0	#Empty!	0
E421	1	0	-5	2012-11-13	2012-11-13	11	44	3	0	0	0	0	0	0	0	2	7468			-5	nvt	-5										Dfra					1	26.17	0	#Empty!	0	#Empty!	0	#Empty!	0	#Empty!	0	#Empty!	0
E422	1	0	-5	2012-11-13	2012-11-09	11	2	1	0	2	0	1	0	0	0	2	7463	1	Croatia, Spain	0	nee	0										Cpar					0	#Empty!	0	#Empty!	1	39.36	0	#Empty!	0	#Empty!	0	#Empty!	0
E426	1	0	-5	2012-11-14	2012-11-13	11	45	3	1	3	0	1	1	0	0	2	7552	0		0	nee	0										Dfra					1	26.35	0	#Empty!	0	#Empty!	0	#Empty!	0	#Empty!	0	#Empty!	0
E428	1	1	1	#NULL!	#NULL!	#Empty!	#Empty!	#Empty!	#Empty!	0	0	0	0	0	0	#Empty!	#Empty!			-10	nvt	-10										aEPEC					0	#Empty!	0	#Empty!	0	#Empty!	0	#Empty!	0	#Empty!	0	#Empty!	0
E429	1	0	-5	2012-11-15	2012-11-13	11	0	1	1	0	0	0	0	0	0	2	7468	0		0	nee	0															0	#Empty!	0	#Empty!	0	#Empty!	0	#Empty!	0	#Empty!	0	#Empty!	0
E431	1	0	-5	2012-11-15	2012-11-15	11	68	4	0	0	0	1	0	0	0	2	7471			-5	nvt	-5										Dfra					1	25.36	0	#Empty!	0	#Empty!	0	#Empty!	0	#Empty!	0	#Empty!	0
E434	1	0	-5	2012-11-16	2012-11-14	11	4	1	0	0	0	1	1	0	0	2	7558	1		0	nee	0															0	#Empty!	0	#Empty!	0	#Empty!	0	#Empty!	0	#Empty!	0	#Empty!	0
E435	1	1	1	2012-11-19	2012-11-17	11	20	2	1	0	0	0	0	0	0	-10	7522	0		0	nee	0															0	#Empty!	0	#Empty!	0	#Empty!	0	#Empty!	0	#Empty!	0	#Empty!	0
E436	1	0	-5	2012-11-20	2012-11-19	11	15	2	1	0	0	0	0	0	0	1	7608			-5	nvt	-5										Cpar					0	#Empty!	0	#Empty!	1	29.55	0	#Empty!	0	#Empty!	0	#Empty!	0
E437	1	0	-5	2012-11-21	2012-11-20	11	1	1	1	1	1	0	1	0	1	2	7521	0		0	nee	0										aEPEC					0	#Empty!	0	#Empty!	0	#Empty!	0	#Empty!	0	#Empty!	0	#Empty!	0
E438	1	1	1	2012-11-21	2012-11-21	11	23	3	1	0	0	0	0	0	0	-10	7546	0		0	nee	0															0	#Empty!	0	#Empty!	0	#Empty!	0	#Empty!	0	#Empty!	0	#Empty!	0
E439	1	1	1	2012-11-21	2012-11-20	11	49	3	1	0	0	0	0	0	0	-10	7556	0		0	nee	0										Dfra					1	23.43	0	#Empty!	0	#Empty!	0	#Empty!	0	#Empty!	0	#Empty!	0
E440	1	1	1	2012-11-21	2012-11-21	11	37	3	0	0	0	0	0	0	0	-10	7523	0		0	nee	0										Dfra					1	21.37	0	#Empty!	0	#Empty!	0	#Empty!	0	#Empty!	0	#Empty!	0
E441	1	0	-5	2012-11-21	2012-11-21	11	51	4	1	3	0	1	0	0	0	2	7531	1	Madeira	1	nee	0															0	#Empty!	0	#Empty!	0	#Empty!	0	#Empty!	0	#Empty!	0	#Empty!	0
E443	1	1	1	2012-11-22	2012-11-21	11	28	3	1	0	0	0	0	0	0	-10	7261	1	Cadana	-10	nvt	-10										Dfra					1	28.14	0	#Empty!	0	#Empty!	0	#Empty!	0	#Empty!	0	#Empty!	0
E445	1	0	-5	2012-11-22	2012-11-22	11	42	3	0	3	0	1	0	0	0	2	7471	1	Stewart Island	-5	nvt	-5										EAECz	Dfra				1	25.81	0	#Empty!	0	#Empty!	0	#Empty!	0	#Empty!	0	#Empty!	0
E446	1	1	1	2012-11-23	2012-11-22	11	48	3	1	0	0	0	0	0	0	-10	7545			-10	nvt	-10															0	#Empty!	0	#Empty!	0	#Empty!	0	#Empty!	0	#Empty!	0	#Empty!	0
E447	1	1	1	2012-11-23	2012-11-22	11	41	3	1	0	0	0	0	0	0	-10	7425			-10	nvt	-10															0	#Empty!	0	#Empty!	0	#Empty!	0	#Empty!	0	#Empty!	0	#Empty!	0
E448	1	0	-5	2012-11-23	2012-11-23	11	70	4	0	3	0	1	0	0	0	2	7559	0		0	ja	1										Dfra					1	19.52	0	#Empty!	0	#Empty!	0	#Empty!	0	#Empty!	0	#Empty!	0
E45	1	0	-5	2011-05-17	2011-05-16	5	23	3	1	3	0	1	1	1	1	2	7101	0		0	geen	0	Dientamoeba fragilis	36,53		Yersinia enterocolitica	32,12	Neg.				Dfra					1	39.23	0	#Empty!	0	#Empty!	0	#Empty!	0	#Empty!	0	#Empty!	0
E451	1	1	1	2012-11-26	2012-11-25	11	2	1	1	0	0	0	0	0	0	-10	7559	0		0	nee	0										aEPEC	Dfra				1	28.07	0	#Empty!	0	#Empty!	0	#Empty!	0	#Empty!	0	#Empty!	0
E452	1	1	1	2012-11-26	2012-11-26	11	4	1	0	0	0	0	0	0	0	-10	7572	0		0	nee	0										Dfra					1	35.92	0	#Empty!	0	#Empty!	0	#Empty!	0	#Empty!	0	#Empty!	0
E453	1	0	-5	2012-11-28	2012-11-28	11	50	3	1	0	0	0	0	0	0	2	7553	0		-5	nee	0															0	#Empty!	0	#Empty!	0	#Empty!	0	#Empty!	0	#Empty!	0	#Empty!	0
E454	1	1	1	2012-11-30	2012-11-30	11	42	3	1	0	0	0	0	0	0	2	7447	0		1	nee	0															0	#Empty!	0	#Empty!	0	#Empty!	0	#Empty!	0	#Empty!	0	#Empty!	0
E455	1	1	1	2012-12-01	2012-11-30	11	45	3	1	0	0	0	0	0	0	-10	7641	0		0	nee	0															0	#Empty!	0	#Empty!	0	#Empty!	0	#Empty!	0	#Empty!	0	#Empty!	0
E457	1	1	1	2012-12-03	2012-12-01	12	11	2	1	0	0	0	0	0	0	-10	7500	0		0	nee	0															0	#Empty!	0	#Empty!	0	#Empty!	0	#Empty!	0	#Empty!	0	#Empty!	0
E458	1	1	1	2012-12-03	2012-11-30	11	47	3	1	0	0	0	0	0	0	-10	7468	1		0	nee	0										Dfra					1	23.3	0	#Empty!	0	#Empty!	0	#Empty!	0	#Empty!	0	#Empty!	0
E459	1	1	1	2012-12-03	2012-12-02	12	51	4	1	0	0	0	0	0	0	-10	7500	0		0	nee	0															0	#Empty!	0	#Empty!	0	#Empty!	0	#Empty!	0	#Empty!	0	#Empty!	0
E46	1	0	-5	2011-05-17	2011-05-17	5	56	4	0	1	0	0	0	0	0	1	7558	1	Tibet, Nepal	0	geen	0										ETEC	EAEC				0	#Empty!	0	#Empty!	0	#Empty!	0	#Empty!	0	#Empty!	0	#Empty!	0
E460	1	1	1	2012-12-03	2012-12-02	12	50	3	0	0	0	0	0	0	0	-10	7500	0		0	nee	0															0	#Empty!	0	#Empty!	0	#Empty!	0	#Empty!	0	#Empty!	0	#Empty!	0
E461	1	1	1	2012-12-03	2012-12-02	12	45	3	1	0	0	0	0	0	0	-10	7447	0		0	nee	0										Dfra					1	27.04	0	#Empty!	0	#Empty!	0	#Empty!	0	#Empty!	0	#Empty!	0
E463	1	1	1	2012-12-04	2012-12-03	12	51	4	1	0	0	0	0	0	0	-10	7443	0		0	nee	0															0	#Empty!	0	#Empty!	0	#Empty!	0	#Empty!	0	#Empty!	0	#Empty!	0
E464	1	1	1	2012-12-04	2012-11-30	11	61	4	1	0	0	0	0	0	0	-10	7412	0		0	ja	1										EAEC					0	#Empty!	0	#Empty!	0	#Empty!	0	#Empty!	0	#Empty!	0	#Empty!	0
E465	1	1	1	2012-12-04	2012-12-03	12	55	4	1	0	0	0	0	0	0	-10	7442	0		0	nee	0															0	#Empty!	0	#Empty!	0	#Empty!	0	#Empty!	0	#Empty!	0	#Empty!	0
E466	1	0	-5	2012-12-04	2012-12-03	12	5	2	0	3	0	1	0	0	0	2	7531	0		0	nee	0										aEPEC	Dfra				1	31.4	0	#Empty!	0	#Empty!	0	#Empty!	0	#Empty!	0	#Empty!	0
E467	1	0	-5	2012-12-05	2012-12-01	12	25	3	1	3	0	1	0	0	0	2	7545	1	Asia	0	nee	0															0	#Empty!	0	#Empty!	0	#Empty!	0	#Empty!	0	#Empty!	0	#Empty!	0
E468	1	1	1	2012-12-05	2012-12-03	12	59	4	1	0	0	0	0	0	0	-10	7449	0		0	nee	0										aEPEC					0	#Empty!	0	#Empty!	0	#Empty!	0	#Empty!	0	#Empty!	0	#Empty!	0
E469	1	0	-5	2012-12-06	2012-12-06	12	72	4	0	3	0	0	0	0	0	2	7627	0		0	ja	1															0	#Empty!	0	#Empty!	0	#Empty!	0	#Empty!	0	#Empty!	0	#Empty!	0
E47	1	1	0	2011-05-17	2011-05-17	5	55	4	1	0	0	0	0	0	0	3	7558	1	Tibet, Nepal	0	geen	0										aEPEC	EAEC				0	#Empty!	0	#Empty!	0	#Empty!	0	#Empty!	0	#Empty!	0	#Empty!	0
E470	1	0	-5	2012-12-06	2012-12-05	12	73	4	1	2	0	0	1	0	0	2	7545	0		0	nee	0															0	#Empty!	0	#Empty!	0	#Empty!	0	#Empty!	0	#Empty!	0	#Empty!	0
E471	1	1	1	2012-12-06	2012-12-05	12	#Empty!	#Empty!	1	0	0	0	0	0	0	-10	#Empty!	0		0	nee	0										Dfra					1	27.6	0	#Empty!	0	#Empty!	0	#Empty!	0	#Empty!	0	#Empty!	0
E472	1	1	1	2012-12-06	2012-12-05	12	4	1	1	0	0	0	0	0	0	-10	7688	0		0	nee	0										Dfra					1	32	0	#Empty!	0	#Empty!	0	#Empty!	0	#Empty!	0	#Empty!	0
E473	1	1	1	2012-12-06	2012-12-05	12	31	3	1	0	0	0	0	0	0	-10	7557	0		0	nee	0															0	#Empty!	0	#Empty!	0	#Empty!	0	#Empty!	0	#Empty!	0	#Empty!	0
E474	1	1	1	2012-12-06	2012-12-05	12	#Empty!	#Empty!	0	0	0	0	0	0	0	-10	#Empty!			-10	nvt	-10										Dfra					1	28.04	0	#Empty!	0	#Empty!	0	#Empty!	0	#Empty!	0	#Empty!	0
E475	1	1	1	2012-12-06	2012-12-05	12	22	3	0	0	0	0	0	0	0	-10	7557	0		0	nee	0															0	#Empty!	0	#Empty!	0	#Empty!	0	#Empty!	0	#Empty!	0	#Empty!	0
E476	1	1	1	2012-12-06	2012-12-05	12	9	2	1	0	0	0	0	0	0	-10	7688	0		0	nee	0										Dfra					1	26.3	0	#Empty!	0	#Empty!	0	#Empty!	0	#Empty!	0	#Empty!	0
E480	1	1	1	2012-12-07	2012-12-06	12	52	4	0	0	0	0	0	0	0	-10	7447	0		0	nee	0															0	#Empty!	0	#Empty!	0	#Empty!	0	#Empty!	0	#Empty!	0	#Empty!	0
E481	1	1	1	2012-12-08	2012-12-06	12	#Empty!	#Empty!	0	0	0	0	0	0	0	-10	#Empty!	0		0	nee	0										EAEC	Dfra				1	26.74	0	#Empty!	0	#Empty!	0	#Empty!	0	#Empty!	0	#Empty!	0
E482	1	1	1	2012-12-08	2012-12-06	12	#Empty!	#Empty!	1	0	0	0	0	0	0	-10	#Empty!	0		0	nee	0															0	#Empty!	0	#Empty!	0	#Empty!	0	#Empty!	0	#Empty!	0	#Empty!	0
E483	1	0	-5	2012-12-10	2012-12-10	12	64	4	0	3	0	1	0	0	0	2	7512	0		0	ja	1															0	#Empty!	0	#Empty!	0	#Empty!	0	#Empty!	0	#Empty!	0	#Empty!	0
E484	1	1	1	2012-12-10	2012-12-10	12	33	3	1	0	0	0	0	0	1	2	7621	0		0	nee	0										Dfra					1	23.47	0	#Empty!	0	#Empty!	0	#Empty!	0	#Empty!	0	#Empty!	0
E485	1	1	1	2012-12-11	2012-12-10	12	81	4	0	0	0	0	0	0	0	-10	7522	0		0	nee	0															0	#Empty!	0	#Empty!	0	#Empty!	0	#Empty!	0	#Empty!	0	#Empty!	0
E486	1	1	1	2012-12-11	2012-12-09	12	52	4	1	0	0	0	0	0	0	-10	7441	0		0	nee	0															0	#Empty!	0	#Empty!	0	#Empty!	0	#Empty!	0	#Empty!	0	#Empty!	0
E487	1	1	1	2012-12-13	2012-12-12	12	54	4	1	0	0	0	0	0	0	-10	8144	0		0	nee	0										Campz					0	#Empty!	0	#Empty!	0	#Empty!	0	#Empty!	0	#Empty!	1	38.5	1
E488	1	1	1	2012-12-14	2012-12-13	12	49	3	1	0	0	0	0	0	0	-10	7552	0		0	nee	0															0	#Empty!	0	#Empty!	0	#Empty!	0	#Empty!	0	#Empty!	0	#Empty!	0
E489	1	1	1	2012-12-14	2012-12-13	12	53	4	1	0	0	0	0	0	0	-10	7550	0		0	nee	0										Dfra					1	27.16	0	#Empty!	0	#Empty!	0	#Empty!	0	#Empty!	0	#Empty!	0
E49	1	1	0	2011-05-26	2011-05-26	5	56	4	1	0	0	0	0	0	0	2	7468	0		0	geen	0															0	#Empty!	0	#Empty!	0	#Empty!	0	#Empty!	0	#Empty!	0	#Empty!	0
E490	1	1	1	2012-12-14	2012-12-13	12	50	3	0	0	0	0	0	0	0	-10	7552	0		0	nee	0										Dfra					1	29.42	0	#Empty!	0	#Empty!	0	#Empty!	0	#Empty!	0	#Empty!	0
E491	1	0	-5	2012-12-14	2012-12-14	12	25	3	0	3	0	1	0	0	0	1	7552	1	India	1	nee	0										aEPEC	EAEC	Cpar			0	#Empty!	0	#Empty!	1	38.9	0	#Empty!	0	#Empty!	0	#Empty!	0
E492	1	0	-5	2012-12-14	2012-12-13	12	53	4	0	2	0	1	0	0	0	2	7471	0		0	ja	1										Camp					0	#Empty!	0	#Empty!	0	#Empty!	0	#Empty!	1	27.74	0	#Empty!	1
E493	1	1	1	2012-12-15	2012-12-14	12	27	3	0	0	0	0	0	0	0	-10	7521	0		0	nee	0															0	#Empty!	0	#Empty!	0	#Empty!	0	#Empty!	0	#Empty!	0	#Empty!	0
E494	1	1	1	2012-12-17	2012-12-16	12	77	4	0	0	0	0	0	0	0	-10	7441	0		0	nee	0															0	#Empty!	0	#Empty!	0	#Empty!	0	#Empty!	0	#Empty!	0	#Empty!	0
E495	1	1	1	2012-12-17	2012-12-15	12	65	4	0	0	0	0	0	0	0	-10	7441	0		0	nee	0															0	#Empty!	0	#Empty!	0	#Empty!	0	#Empty!	0	#Empty!	0	#Empty!	0
E496	1	1	1	2012-12-17	2012-12-15	12	64	4	1	0	0	0	0	0	0	-10	7441	0		0	nee	0															0	#Empty!	0	#Empty!	0	#Empty!	0	#Empty!	0	#Empty!	0	#Empty!	0
E498	1	1	1	2012-12-17	2012-12-14	12	65	4	0	0	0	0	0	0	0	-10	7443	0		0	nee	0										Dfra					1	24.7	0	#Empty!	0	#Empty!	0	#Empty!	0	#Empty!	0	#Empty!	0
E499	1	0	-5	2012-12-17	2012-12-16	12	41	3	1	0	0	0	0	0	0	#Empty!	7557	0		0	nee	0										Dfra					1	18.51	0	#Empty!	0	#Empty!	0	#Empty!	0	#Empty!	0	#Empty!	0
E5	1	1	0	2011-01-10	2011-01-07	1	54	4	0	0	0	0	0	0	0	2	7521	0		0	geen	0															0	#Empty!	0	#Empty!	0	#Empty!	0	#Empty!	0	#Empty!	0	#Empty!	0
E50	1	0	-5	2011-05-26	2011-05-26	5	56	4	1	3	0	1	1	0	0	2	7468	0		0	geen	0															0	#Empty!	0	#Empty!	0	#Empty!	0	#Empty!	0	#Empty!	0	#Empty!	0
E500	1	1	1	2012-12-18	2012-12-16	12	34	3	1	0	0	0	0	0	0	-10	7447	0		0	nee	0															0	#Empty!	0	#Empty!	0	#Empty!	0	#Empty!	0	#Empty!	0	#Empty!	0
E501	1	1	1	2012-12-18	2012-12-17	12	47	3	1	0	0	0	0	0	0	-10	7441	0		0	nee	0															0	#Empty!	0	#Empty!	0	#Empty!	0	#Empty!	0	#Empty!	0	#Empty!	0
E502	1	1	1	2012-12-18	2012-12-17	12	74	4	1	0	0	0	0	0	0	-10	7441	0		0	nee	0															0	#Empty!	0	#Empty!	0	#Empty!	0	#Empty!	0	#Empty!	0	#Empty!	0
E503	1	1	1	2012-12-18	2012-12-17	12	64	4	0	0	0	0	0	0	0	-10	7412	0		0	nee	0										Dfra					1	21.4	0	#Empty!	0	#Empty!	0	#Empty!	0	#Empty!	0	#Empty!	0
E504	1	1	1	2012-12-18	2012-12-17	12	53	4	1	0	0	0	0	0	0	-10	7500	0		0	nee	0															0	#Empty!	0	#Empty!	0	#Empty!	0	#Empty!	0	#Empty!	0	#Empty!	0
E505	1	1	1	2012-12-19	2012-12-18	12	70	4	1	0	0	0	0	0	0	-10	7441	0		0	nee	0															0	#Empty!	0	#Empty!	0	#Empty!	0	#Empty!	0	#Empty!	0	#Empty!	0
E506	1	1	1	2012-12-19	2012-12-18	12	49	3	1	0	0	0	0	0	0	-10	7441	0		0	nee	0															0	#Empty!	0	#Empty!	0	#Empty!	0	#Empty!	0	#Empty!	0	#Empty!	0
E507	1	1	1	2012-12-19	2012-12-18	12	29	3	1	0	0	0	0	0	0	-10	7462	0		0	nee	0										Dfra					1	28.41	0	#Empty!	0	#Empty!	0	#Empty!	0	#Empty!	0	#Empty!	0
E508	1	1	1	2012-12-19	2012-12-19	12	#Empty!	#Empty!	#Empty!	0	0	0	0	0	0	-10	#Empty!			-10	nvt	-10															0	#Empty!	0	#Empty!	0	#Empty!	0	#Empty!	0	#Empty!	0	#Empty!	0
E509	1	1	1	2012-12-19	2012-12-18	12	0	1	1	0	0	0	0	0	0	-10	7462	0		0	nee	0										Cdif					0	#Empty!	0	#Empty!	0	#Empty!	0	#Empty!	0	#Empty!	0	#Empty!	0
E51	1	0	-5	2011-05-28	2011-05-26	5	29	3	1	0	0	1	0	0	0	2	7103	1		-5	nvt	-5										EAEC					0	#Empty!	0	#Empty!	0	#Empty!	0	#Empty!	0	#Empty!	0	#Empty!	0
E510	1	1	1	2012-12-19	2012-12-17	12	1	1	0	0	0	0	0	0	0	-10	7462	0		0	nee	0										Dfra					1	35.55	0	#Empty!	0	#Empty!	0	#Empty!	0	#Empty!	0	#Empty!	0
E511	1	1	1	2012-12-19	2012-12-18	12	71	4	1	0	0	0	0	0	0	-10	7500	0		0	nee	0										Dfra					1	28.96	0	#Empty!	0	#Empty!	0	#Empty!	0	#Empty!	0	#Empty!	0
E512	1	1	1	2012-12-19	2012-12-18	12	55	4	1	0	0	0	0	0	0	-10	7442	0		0	nee	0										Campz	Dfra				1	26.55	0	#Empty!	0	#Empty!	0	#Empty!	0	#Empty!	1	39.61	1
E513	1	1	1	2012-12-19	2012-12-17	12	#Empty!	#Empty!	#Empty!	0	0	0	0	0	0	-10	#Empty!	0		0	nee	0										Dfra					1	27.33	0	#Empty!	0	#Empty!	0	#Empty!	0	#Empty!	0	#Empty!	0
E514	1	1	1	2012-12-19	2012-12-18	12	53	4	1	0	0	0	0	0	0	-10	7534	0		0	nee	0															0	#Empty!	0	#Empty!	0	#Empty!	0	#Empty!	0	#Empty!	0	#Empty!	0
E515	1	1	1	2012-12-19	2012-12-19	12	27	3	1	0	0	0	0	0	0	-10	7553	0		0	nee	0										Dfra					1	20.37	0	#Empty!	0	#Empty!	0	#Empty!	0	#Empty!	0	#Empty!	0
E516	1	1	1	2012-12-19	2012-12-19	12	30	3	1	0	0	0	0	0	0	-10	7514	0		0	nee	0										Dfra					1	30.1	0	#Empty!	0	#Empty!	0	#Empty!	0	#Empty!	0	#Empty!	0
E517	1	0	-5	2012-12-19	2012-12-19	12	66	4	0	0	0	0	0	0	0	#Empty!	7471	0		0	nee	0															0	#Empty!	0	#Empty!	0	#Empty!	0	#Empty!	0	#Empty!	0	#Empty!	0
E518	1	1	1	2012-12-20	2012-12-19	12	63	4	0	0	0	0	0	0	0	-10	7441	0		0	nee	0										Dfra					1	31.28	0	#Empty!	0	#Empty!	0	#Empty!	0	#Empty!	0	#Empty!	0
E519	1	1	1	2012-12-20	2012-12-19	12	52	4	1	0	0	0	0	0	0	-10	7441	0		0	nee	0															0	#Empty!	0	#Empty!	0	#Empty!	0	#Empty!	0	#Empty!	0	#Empty!	0
E52	1	0	-5	2011-05-30	2011-05-17	5	8	2	0	0	0	0	0	0	0	2	7102			-5	nvt	-5	Dientamoeba fragilis	26,93		Shigella/EIEC	36,82	Neg.				aEPECz	Dfra				1	26.13	0	#Empty!	0	#Empty!	0	#Empty!	0	#Empty!	0	#Empty!	0
E520	1	1	1	2012-12-20	2012-12-19	12	32	3	0	0	0	0	0	0	0	-10	7500	0		0	nee	0										Dfra					1	19.5	0	#Empty!	0	#Empty!	0	#Empty!	0	#Empty!	0	#Empty!	0
E522	1	1	1	2012-12-20	2012-12-19	12	12	2	1	0	0	0	0	0	0	-10	7500	0		0	nee	0															0	#Empty!	0	#Empty!	0	#Empty!	0	#Empty!	0	#Empty!	0	#Empty!	0
E523	1	0	-5	2012-12-20	2012-12-19	12	65	4	1	3	0	1	0	0	0	1	7608	0		0	nee	0															0	#Empty!	0	#Empty!	0	#Empty!	0	#Empty!	0	#Empty!	0	#Empty!	0
E524	1	1	1	2012-12-20	2012-12-20	12	59	4	0	0	0	0	0	0	0	-10	7442	0		0	nee	0															0	#Empty!	0	#Empty!	0	#Empty!	0	#Empty!	0	#Empty!	0	#Empty!	0
E525	1	1	1	2012-12-20	2012-12-19	12	38	3	0	0	0	0	0	0	0	-10	7533	0		0	nee	0										Dfra					1	30.79	0	#Empty!	0	#Empty!	0	#Empty!	0	#Empty!	0	#Empty!	0
E526	1	0	-5	2012-12-21	2012-12-20	12	75	4	1	3	0	1	0	0	0	1	7468	0		0	nee	0										Dfra					1	26.63	0	#Empty!	0	#Empty!	0	#Empty!	0	#Empty!	0	#Empty!	0
E527	1	0	-5	2012-12-22	2012-12-21	12	22	3	1	0	0	0	0	0	0	2	7607			-5	nvt	-5															0	#Empty!	0	#Empty!	0	#Empty!	0	#Empty!	0	#Empty!	0	#Empty!	0
E528	1	1	1	2012-12-22	2012-12-21	12	28	3	0	0	0	0	0	0	0	-10	7522	1	Italy	1	nee	0															0	#Empty!	0	#Empty!	0	#Empty!	0	#Empty!	0	#Empty!	0	#Empty!	0
E529	1	1	1	2012-12-24	2012-12-19	12	48	3	1	0	0	0	0	0	0	-10	7688	0		0	nee	0															0	#Empty!	0	#Empty!	0	#Empty!	0	#Empty!	0	#Empty!	0	#Empty!	0
E53	1	0	-5	2011-06-07	2011-06-07	6	17	2	1	3	0	0	1	0	0	1	7471	1	Egypt	-5	nvt	-5	Giardia lamblia	26,63								Glam					0	#Empty!	1	25.5	0	#Empty!	0	#Empty!	0	#Empty!	0	#Empty!	0
E530	1	0	-5	2012-12-24	2012-12-24	12	48	3	1	3	0	1	0	0	0	2	7559	1		0	ja	1															0	#Empty!	0	#Empty!	0	#Empty!	0	#Empty!	0	#Empty!	0	#Empty!	0
E531	1	0	-5	2012-12-28	2012-12-27	12	18	2	0	1	1	1	1	0	0	2	7468	0		0	ja	1										Camp					0	#Empty!	0	#Empty!	0	#Empty!	0	#Empty!	1	19.36	0	#Empty!	1
E533	1	0	-5	2012-12-31	2012-12-30	12	86	4	1	2	0	0	0	0	0	1	7552	0		1	nee	0										Cdif					0	#Empty!	0	#Empty!	0	#Empty!	0	#Empty!	0	#Empty!	0	#Empty!	0
E534	1	0	-5	2013-01-02	2012-12-29	12	25	3	1	1	0	0	0	0	0	1	3582	1	Tanzania, Kenia	0	nee	0										EIEC					0	#Empty!	0	#Empty!	0	#Empty!	0	#Empty!	0	#Empty!	0	#Empty!	0
E535	1	0	-5	2013-01-03	2013-01-02	1	44	3	0	2	0	1	0	0	0	1	7471	1	Egypt	1	nee	0										ETEC	EAEC				0	#Empty!	0	#Empty!	0	#Empty!	0	#Empty!	0	#Empty!	0	#Empty!	0
E54	1	0	-5	2011-06-09	2011-06-09	6	19	2	1	3	0	1	0	0	0	2	7495	1		0	geen	0															0	#Empty!	0	#Empty!	0	#Empty!	0	#Empty!	0	#Empty!	0	#Empty!	0
E55	1	0	-5	2011-06-11	2011-06-07	6	32	3	1	3	0	1	0	0	0	3	7468	0		1	geen	0															0	#Empty!	0	#Empty!	0	#Empty!	0	#Empty!	0	#Empty!	0	#Empty!	0
E56	1	1	0	2011-06-16	2011-06-15	6	32	3	1	0	0	0	0	0	0	1	7468	1		0	geen	0	Campylobacter coli	36,47	Pos.							Camp	aEPEC	EAEC			0	#Empty!	0	#Empty!	0	#Empty!	0	#Empty!	1	26.73	0	#Empty!	1
E57	1	1	0	2011-06-30	2011-06-29	6	59	4	1	0	0	0	0	0	0	3	7558	1	Turkey	0	geen	0										tEPECz					0	#Empty!	0	#Empty!	0	#Empty!	0	#Empty!	0	#Empty!	0	#Empty!	0
E58	1	0	-5	2011-07-01	2011-07-01	7	58	4	0	2	0	1	0	0	0	2	7558	0		0	geen	0															0	#Empty!	0	#Empty!	0	#Empty!	0	#Empty!	0	#Empty!	0	#Empty!	0
E59	1	0	-5	2011-07-21	2011-07-21	7	52	4	1	3	0	0	0	0	0	1	7478			-5	nvt	-5															0	#Empty!	0	#Empty!	0	#Empty!	0	#Empty!	0	#Empty!	0	#Empty!	0
E60	1	0	-5	2011-07-22	2011-07-19	7	24	3	0	0	0	1	0	0	1	3	7468	0		0	geen	0															0	#Empty!	0	#Empty!	0	#Empty!	0	#Empty!	0	#Empty!	0	#Empty!	0
E61	1	0	-5	2011-07-29	2011-07-29	7	10	2	0	0	0	0	0	0	0	1	7471			-5	nvt	-5	Dientamoeba fragilis	35,02		Campylobacter jejuni	20,42	Pos.				Camp	Dfra				1	38.85	0	#Empty!	0	#Empty!	0	#Empty!	1	16.52	0	#Empty!	1
E62	1	1	0	2011-07-30	2011-07-30	7	8	2	1	0	0	0	0	0	0	3	7442	0		0	geen	0															0	#Empty!	0	#Empty!	0	#Empty!	0	#Empty!	0	#Empty!	0	#Empty!	0
E63	1	1	0	2011-08-18	2011-08-18	8	41	3	1	0	0	0	0	0	0	2	7627	0		0	geen	0															0	#Empty!	0	#Empty!	0	#Empty!	0	#Empty!	0	#Empty!	0	#Empty!	0
E64	1	0	-5	2011-08-19	2011-08-19	8	41	3	1	3	0	1	0	0	1	2	7468	1	Italy	0	geen	0															0	#Empty!	0	#Empty!	0	#Empty!	0	#Empty!	0	#Empty!	0	#Empty!	0
E65	1	0	-5	2011-08-20	2011-08-18	8	68	4	0	3	0	1	0	0	0	1	7495	1		0	geen	0															0	#Empty!	0	#Empty!	0	#Empty!	0	#Empty!	0	#Empty!	0	#Empty!	0
E66	1	1	0	2011-08-30	2011-08-29	8	68	4	0	0	0	0	0	0	0	3	7468	0		0	geen	0	Dientamoeba fragilis	21,8								Dfra					1	18.84	0	#Empty!	0	#Empty!	0	#Empty!	0	#Empty!	0	#Empty!	0
E67	1	1	0	2011-09-01	2011-08-31	8	29	3	1	0	0	0	0	0	0	3	7468	0		0	geen	0	Dientamoeba fragilis	29,88								Dfra					1	30.02	0	#Empty!	0	#Empty!	0	#Empty!	0	#Empty!	0	#Empty!	0
E68	1	0	-5	2011-09-02	2011-08-31	8	29	3	1	3	0	1	0	0	0	3	7642	1		-5	nvt	-5															0	#Empty!	0	#Empty!	0	#Empty!	0	#Empty!	0	#Empty!	0	#Empty!	0
E69	1	1	0	2011-09-09	2011-09-08	9	35	3	0	0	0	0	0	0	0	3	7468	0		-10	nvt	-10															0	#Empty!	0	#Empty!	0	#Empty!	0	#Empty!	0	#Empty!	0	#Empty!	0
E7	1	0	-5	2011-01-15	2011-01-13	1	23	3	1	3	0	1	0	0	0	2	7511	1	India	0	geen	0															0	#Empty!	0	#Empty!	0	#Empty!	0	#Empty!	0	#Empty!	0	#Empty!	0
E70	1	1	0	2011-09-09	2011-09-08	9	58	4	0	0	0	0	0	0	0	2	7468	0		0	geen	0															0	#Empty!	0	#Empty!	0	#Empty!	0	#Empty!	0	#Empty!	0	#Empty!	0
E71	1	0	-5	2011-09-13	2011-09-13	9	58	4	0	3	0	1	0	0	0	2	7468	1		-5	nvt	-5															0	#Empty!	0	#Empty!	0	#Empty!	0	#Empty!	0	#Empty!	0	#Empty!	0
E72	1	0	-5	2011-09-13	2011-09-13	9	22	3	1	3	0	1	0	0	0	3	7558	1	Brasil	-5	nvt	-5	Salmonella enterica	36,62													0	#Empty!	0	#Empty!	0	#Empty!	0	#Empty!	0	#Empty!	0	#Empty!	0
E73	1	1	0	2011-09-13	2011-09-13	9	25	3	1	0	0	0	0	0	0	2	7523	0		0	geen	0	Campylobacter jejuni	37,91								Campz	aEPEC				0	#Empty!	0	#Empty!	0	#Empty!	0	#Empty!	0	#Empty!	1	38.94	1
E74	1	0	-5	2011-11-05	2011-11-04	11	3	1	0	3	0	1	0	0	1	3	7468	0		-5	nvt	-5	Giardia lamblia	20,82								Glam					0	#Empty!	1	15	0	#Empty!	0	#Empty!	0	#Empty!	0	#Empty!	0
E75	1	0	-5	2011-11-14	2011-11-14	11	60	4	0	3	0	1	0	0	0	2	7471	0		1	nvt	-5										Cdif					0	#Empty!	0	#Empty!	0	#Empty!	0	#Empty!	0	#Empty!	0	#Empty!	0
E76	1	0	-5	2011-11-26	2011-11-25	11	5	2	0	3	0	1	0	0	0	2	7468	0		-5	nvt	-5										aEPEC	Glam				0	#Empty!	1	39.96	0	#Empty!	0	#Empty!	0	#Empty!	0	#Empty!	0
E77	1	1	0	2011-11-26	2011-11-25	11	5	2	0	0	0	0	0	0	0	2	7468	0		0	geen	0	Dientamoeba fragilis	29,54								Dfra					1	28.84	0	#Empty!	0	#Empty!	0	#Empty!	0	#Empty!	0	#Empty!	0
E78	1	0	-5	2012-01-27	2012-01-25	1	65	4	1	3	0	1	0	0	0	2	7468	0		0	geen	0	Dientamoeba fragilis	22,82								Dfra					1	25.22	0	#Empty!	0	#Empty!	0	#Empty!	0	#Empty!	0	#Empty!	0
E8	1	0	-5	2011-01-26	2011-01-26	1	64	4	0	3	0	0	0	0	0	2	7471			-5	nvt	-5															0	#Empty!	0	#Empty!	0	#Empty!	0	#Empty!	0	#Empty!	0	#Empty!	0
E80	1	0	-5	2012-02-16	2012-02-14	2	0	1	1	3	0	0	0	0	1	2	7627	1		0	geen	0										Cdif					0	#Empty!	0	#Empty!	0	#Empty!	0	#Empty!	0	#Empty!	0	#Empty!	0
E81	1	1	0	2012-02-17	2012-02-16	2	0	1	1	0	0	0	0	0	0	1	7468	0		0	geen	0										Cdif					0	#Empty!	0	#Empty!	0	#Empty!	0	#Empty!	0	#Empty!	0	#Empty!	0
E82	1	1	0	2012-03-02	2012-02-25	2	33	3	1	0	0	0	0	0	0	3	7468	0		0	geen	0	Dientamoeba fragilis	26,49								Dfra					1	27.09	0	#Empty!	0	#Empty!	0	#Empty!	0	#Empty!	0	#Empty!	0
E83	1	0	-5	2012-03-13	2012-03-09	3	1	1	1	3	1	0	0	0	0	2	7468	0		0	nvt	-5															0	#Empty!	0	#Empty!	0	#Empty!	0	#Empty!	0	#Empty!	0	#Empty!	0
E84	1	1	0	2012-03-16	2012-03-15	3	1	1	1	0	0	0	0	0	0	2	7468	0		0	nvt	-10															0	#Empty!	0	#Empty!	0	#Empty!	0	#Empty!	0	#Empty!	0	#Empty!	0
E85	1	0	-5	2012-04-12	2012-04-11	4	62	4	0	3	0	1	0	0	0	1	7468	0		0	ja	1															0	#Empty!	0	#Empty!	0	#Empty!	0	#Empty!	0	#Empty!	0	#Empty!	0
E89	1	0	-5	2012-05-18	2012-05-18	5	86	4	1	0	0	0	0	0	0	2	7552			0	geen	#Empty!															0	#Empty!	0	#Empty!	0	#Empty!	0	#Empty!	0	#Empty!	0	#Empty!	0
E9	1	0	-5	2011-02-02	2011-02-01	2	58	4	1	3	0	1	1	0	0	1	7468	0		0	ja	1															0	#Empty!	0	#Empty!	0	#Empty!	0	#Empty!	0	#Empty!	0	#Empty!	0
E90	1	0	-5	2012-05-22	2012-05-20	5	9	2	1	3	0	1	0	0	0	3	7609	0		0	nee	0	Dientamoeba fragilis	24,1								Dfra					1	23.32	0	#Empty!	0	#Empty!	0	#Empty!	0	#Empty!	0	#Empty!	0
E91	1	0	-5	2012-05-22	2012-05-21	5	42	3	0	3	0	1	0	0	0	2	7555	0		0	ja	1															0	#Empty!	0	#Empty!	0	#Empty!	0	#Empty!	0	#Empty!	0	#Empty!	0
E92	1	0	-5	2012-05-23	2012-05-21	5	68	4	1	1	0	1	0	0	0	1	7608	1	Turkey	0	geen	0										ETEC					0	#Empty!	0	#Empty!	0	#Empty!	0	#Empty!	0	#Empty!	0	#Empty!	0
E93	1	0	-5	2012-05-23	2012-05-22	5	81	4	0	1	0	0	0	0	0	1	7559	0		0	geen	0															0	#Empty!	0	#Empty!	0	#Empty!	0	#Empty!	0	#Empty!	0	#Empty!	0
E94	1	1	0	2012-05-25	2012-05-23	5	2	1	1	0	0	0	0	0	0	3	7468	0		-10	nvt	-10	Dientamoeba fragilis	28,27								Dfra					1	27.29	0	#Empty!	0	#Empty!	0	#Empty!	0	#Empty!	0	#Empty!	0
E95	1	0	-5	2012-05-25	2012-05-23	5	36	3	0	1	0	1	0	0	0	1	7603	0		0	nee	0															0	#Empty!	0	#Empty!	0	#Empty!	0	#Empty!	0	#Empty!	0	#Empty!	0
E96	1	0	-5	2012-05-25	2012-05-25	5	20	2	1	1	0	1	1	0	0	1	7558	0		0	nee	0										EAEC					0	#Empty!	0	#Empty!	0	#Empty!	0	#Empty!	0	#Empty!	0	#Empty!	0
E97	1	0	-5	2012-05-29	2012-05-29	5	12	2	1	0	0	1	0	0	0	1	7558	0		0	nee	0	Dientamoeba fragilis	24,7								Dfra					1	23.5	0	#Empty!	0	#Empty!	0	#Empty!	0	#Empty!	0	#Empty!	0
E99	1	1	1	2012-06-03	2012-06-02	6	11	2	0	0	0	0	0	0	0	3	7641	1		0	nee	0															0	#Empty!	0	#Empty!	0	#Empty!	0	#Empty!	0	#Empty!	0	#Empty!	0
H1	2	0	-5	2011-01-11	#NULL!	#Empty!	68	4	1	#Empty!	0	1	0	0	0	2	2012	0		0	nee	0															0	#Empty!	0	#Empty!	0	#Empty!	0	#Empty!	0	#Empty!	0	#Empty!	0
H10	2	0	-5	2011-04-14	2011-04-12	4	68	4	1	1	0	1	1	0	0	2	2106	1		0	nee	0															0	#Empty!	0	#Empty!	0	#Empty!	0	#Empty!	0	#Empty!	0	#Empty!	0
H100	2	1	0	2011-09-16	2011-09-16	9	32	3	1	0	0	0	0	0	0	3	#Empty!	0		0	nee	0															0	#Empty!	0	#Empty!	0	#Empty!	0	#Empty!	0	#Empty!	0	#Empty!	0
H101	2	1	0	2011-09-16	2011-09-15	9	58	4	1	0	0	0	0	0	0	3	2071	1		0	nee	0															0	#Empty!	0	#Empty!	0	#Empty!	0	#Empty!	0	#Empty!	0	#Empty!	0
H102	2	1	0	2011-09-16	2011-09-15	9	24	3	1	0	0	0	0	0	0	3	1944	0		0	nee	0															0	#Empty!	0	#Empty!	0	#Empty!	0	#Empty!	0	#Empty!	0	#Empty!	0
H103	2	1	0	2011-09-16	2011-09-16	9	50	3	1	0	0	0	0	0	0	3	1704	0		0	nee	0										Dfra					1	26.47	0	#Empty!	0	#Empty!	0	#Empty!	0	#Empty!	0	#Empty!	0
H104	2	1	0	2011-09-16	2011-09-15	9	55	4	1	0	0	0	0	0	0	3	1944	0		0	nee	0															0	#Empty!	0	#Empty!	0	#Empty!	0	#Empty!	0	#Empty!	0	#Empty!	0
H105	2	1	0	2011-09-16	2011-09-13	9	34	3	1	0	0	0	0	0	0	3	1992	1		0	nee	0															0	#Empty!	0	#Empty!	0	#Empty!	0	#Empty!	0	#Empty!	0	#Empty!	0
H106	2	1	0	2011-09-17	2011-09-15	9	2	1	0	0	0	0	0	0	0	3	1992	1		0	nee	0										Dfra					1	28.64	0	#Empty!	0	#Empty!	0	#Empty!	0	#Empty!	0	#Empty!	0
H107	2	1	0	2011-09-19	2011-09-18	9	12	2	0	0	0	0	0	0	0	3	1964	0		0	nee	0										Camp	Dfra				1	31.5	0	#Empty!	0	#Empty!	0	#Empty!	1	32.9	0	#Empty!	1
H108	2	1	0	2011-09-19	2011-09-18	9	40	3	1	0	0	0	0	0	0	3	1964	0		0	nee	0															0	#Empty!	0	#Empty!	0	#Empty!	0	#Empty!	0	#Empty!	0	#Empty!	0
H109	2	1	0	2011-09-19	2011-09-19	9	51	4	1	0	0	0	0	0	0	3	#Empty!	1		0	nee	0															0	#Empty!	0	#Empty!	0	#Empty!	0	#Empty!	0	#Empty!	0	#Empty!	0
H11	2	0	-5	2011-04-15	2011-04-13	4	60	4	0	3	0	1	0	0	0	2	2051	0		0	nee	0															0	#Empty!	0	#Empty!	0	#Empty!	0	#Empty!	0	#Empty!	0	#Empty!	0
H110	2	1	0	2011-09-21	2011-09-21	9	52	4	0	0	0	0	0	0	0	3	#Empty!	0		0	nee	0															0	#Empty!	0	#Empty!	0	#Empty!	0	#Empty!	0	#Empty!	0	#Empty!	0
H111	2	1	0	2011-09-21	2011-09-20	9	54	4	0	0	0	0	0	0	0	3	1944	0		0	nee	0															0	#Empty!	0	#Empty!	0	#Empty!	0	#Empty!	0	#Empty!	0	#Empty!	0
H112	2	1	0	2011-09-21	2011-09-20	9	39	3	1	0	0	0	0	0	0	3	1701	0		0	ja	1															0	#Empty!	0	#Empty!	0	#Empty!	0	#Empty!	0	#Empty!	0	#Empty!	0
H113	2	1	0	2011-09-21	2011-09-20	9	10	2	0	0	0	0	0	0	0	3	1964	0		0	nee	0															0	#Empty!	0	#Empty!	0	#Empty!	0	#Empty!	0	#Empty!	0	#Empty!	0
H114	2	0	-5	2011-09-22	2011-09-15	9	43	3	1	#Empty!	#Empty!	#Empty!	#Empty!	#Empty!	#Empty!	2	2024			-5	missing	-5										Dfra					1	25.14	0	#Empty!	0	#Empty!	0	#Empty!	0	#Empty!	0	#Empty!	0
H115	2	0	-5	2011-09-21	2011-09-20	9	21	3	1	3	#Empty!	1	#Empty!	#Empty!	#Empty!	3	2036			0	missing	-5															0	#Empty!	0	#Empty!	0	#Empty!	0	#Empty!	0	#Empty!	0	#Empty!	0
H116	2	1	0	2011-09-27	2011-09-24	9	5	2	0	0	0	0	0	0	0	3	1992	1		0	nee	0										Dfra					1	18.27	0	#Empty!	0	#Empty!	0	#Empty!	0	#Empty!	0	#Empty!	0
H12	2	0	-5	2011-04-18	2011-04-12	4	50	3	1	3	#Empty!	#Empty!	#Empty!	#Empty!	#Empty!	2	2021			-5	missing	-5															0	#Empty!	0	#Empty!	0	#Empty!	0	#Empty!	0	#Empty!	0	#Empty!	0
H121	2	0	-5	2011-10-03	2011-10-02	10	5	2	0	#Empty!	#Empty!	#Empty!	#Empty!	#Empty!	#Empty!	2	2041			-5	missing	-5										aEPECz	Cdif				0	#Empty!	0	#Empty!	0	#Empty!	0	#Empty!	0	#Empty!	0	#Empty!	0
H122	2	0	-5	2011-10-03	2011-10-02	10	28	3	1	3	0	1	0	0	0	1	2041	0		0	nee	0															0	#Empty!	0	#Empty!	0	#Empty!	0	#Empty!	0	#Empty!	0	#Empty!	0
H123	2	0	-5	2011-10-03	2011-09-29	9	64	4	1	3	0	1	0	0	0	2	2025	0		0	ja	1															0	#Empty!	0	#Empty!	0	#Empty!	0	#Empty!	0	#Empty!	0	#Empty!	0
H124	2	0	-5	2011-10-04	2011-10-03	10	41	3	0	#Empty!	#Empty!	#Empty!	#Empty!	#Empty!	#Empty!	2	2042			-5	missing	-5															0	#Empty!	0	#Empty!	0	#Empty!	0	#Empty!	0	#Empty!	0	#Empty!	0
H125	2	0	-5	2011-10-04	2011-10-04	10	2	1	0	3	0	0	0	0	0	2	2013	1		0	nee	0										aEPECz	Dfra				1	34.42	0	#Empty!	0	#Empty!	0	#Empty!	0	#Empty!	0	#Empty!	0
H126	2	1	0	2011-10-06	2011-10-05	10	17	2	1	0	0	0	0	0	0	3	1503			-5	missing	-5										aEPECz					0	#Empty!	0	#Empty!	0	#Empty!	0	#Empty!	0	#Empty!	0	#Empty!	0
H127	2	0	-5	2011-10-07	2011-10-06	10	14	2	1	#Empty!	#Empty!	#Empty!	#Empty!	#Empty!	#Empty!	2	2037	1	Somalia	-5	missing	-5															0	#Empty!	0	#Empty!	0	#Empty!	0	#Empty!	0	#Empty!	0	#Empty!	0
H128	2	0	-5	2011-10-10	2011-10-08	10	47	3	1	2	0	1	0	0	0	2	2102	0		0	nee	0										Dfra					1	30.29	0	#Empty!	0	#Empty!	0	#Empty!	0	#Empty!	0	#Empty!	0
H129	2	0	-5	2011-10-17	2011-10-16	10	59	4	1	3	0	1	0	0	0	2	2015	1	Afrika	0	nee	0															0	#Empty!	0	#Empty!	0	#Empty!	0	#Empty!	0	#Empty!	0	#Empty!	0
H13	2	0	-5	2011-04-19	2011-04-16	4	35	3	1	3	0	1	0	0	0	2	2023	0		0	nee	0										Dfra					1	26.01	0	#Empty!	0	#Empty!	0	#Empty!	0	#Empty!	0	#Empty!	0
H130	2	1	0	2011-10-13	2011-10-12	10	24	3	0	0	0	0	0	0	0	3	2162	0		0	nee	0										aEPECz					0	#Empty!	0	#Empty!	0	#Empty!	0	#Empty!	0	#Empty!	0	#Empty!	0
H131	2	1	0	2011-10-18	2011-10-15	10	3	1	1	0	0	0	0	0	0	3	1974	0		0	nee	0										Dfra					1	29.68	0	#Empty!	0	#Empty!	0	#Empty!	0	#Empty!	0	#Empty!	0
H132	2	1	0	2011-10-18	2011-10-16	10	34	3	0	0	0	0	0	0	0	3	1974	0		0	nee	0															0	#Empty!	0	#Empty!	0	#Empty!	0	#Empty!	0	#Empty!	0	#Empty!	0
H133	2	1	0	2011-10-18	2011-10-16	10	37	3	1	0	0	0	0	0	0	3	1974	0		0	nee	0															0	#Empty!	0	#Empty!	0	#Empty!	0	#Empty!	0	#Empty!	0	#Empty!	0
H134	2	1	0	2011-10-17	2011-10-15	10	59	4	1	0	0	0	0	0	0	3	1972	0		0	nee	0															0	#Empty!	0	#Empty!	0	#Empty!	0	#Empty!	0	#Empty!	0	#Empty!	0
H135	2	1	0	2011-10-17	2011-10-16	10	62	4	0	0	0	0	0	0	0	3	1072	0		0	nee	0															0	#Empty!	0	#Empty!	0	#Empty!	0	#Empty!	0	#Empty!	0	#Empty!	0
H136	2	0	-5	2011-10-17	2011-10-16	10	1	1	1	3	0	1	0	0	0	1	2101	0		0	nee	0										EAEC	Glam	Dfra			1	29.95	1	16.08	0	#Empty!	0	#Empty!	0	#Empty!	0	#Empty!	0
H137	2	1	0	2011-10-19	2011-10-19	10	0	1	1	0	0	0	0	0	0	3	1974	0		0	nee	0										Cdif					0	#Empty!	0	#Empty!	0	#Empty!	0	#Empty!	0	#Empty!	0	#Empty!	0
H138	2	0	-5	2011-10-18	2011-10-17	10	76	4	1	3	0	1	0	0	1	2	2101	0		0	ja	1															0	#Empty!	0	#Empty!	0	#Empty!	0	#Empty!	0	#Empty!	0	#Empty!	0
H139	2	1	0	2011-10-24	2011-10-24	10	60	4	1	0	0	0	0	0	0	3	2104	0		0	nee	0										Dfra					1	20.49	0	#Empty!	0	#Empty!	0	#Empty!	0	#Empty!	0	#Empty!	0
H14	2	0	-5	2011-04-20	2011-04-14	4	30	3	0	3	0	1	0	0	1	2	2011	0		0	ja	1															0	#Empty!	0	#Empty!	0	#Empty!	0	#Empty!	0	#Empty!	0	#Empty!	0
H140	2	1	0	2011-10-24	2011-10-24	10	65	4	0	0	0	0	0	0	0	3	2104	0		0	nee	0															0	#Empty!	0	#Empty!	0	#Empty!	0	#Empty!	0	#Empty!	0	#Empty!	0
H141	2	1	0	2011-10-21	2011-10-20	10	18	2	0	0	0	0	0	0	0	3	#Empty!	0		0	ja	1										aEPECz	Dfra				1	23.48	0	#Empty!	0	#Empty!	0	#Empty!	0	#Empty!	0	#Empty!	0
H142	2	0	-5	2011-10-20	2011-10-20	10	32	3	0	2	#Empty!	#Empty!	#Empty!	#Empty!	#Empty!	2	2024			-5	missing	-5															0	#Empty!	0	#Empty!	0	#Empty!	0	#Empty!	0	#Empty!	0	#Empty!	0
H144	2	0	-5	2011-10-23	2011-10-22	10	39	3	0	3	0	1	0	0	0	2	2032	1	Ethiopië	0	ja	1										EAEC					0	#Empty!	0	#Empty!	0	#Empty!	0	#Empty!	0	#Empty!	0	#Empty!	0
H145	2	0	-5	2011-10-26	2011-10-24	10	2	1	0	2	0	0	0	0	1	3	2105	0		0	nee	0										Glam					0	#Empty!	1	15.4	0	#Empty!	0	#Empty!	0	#Empty!	0	#Empty!	0
H146	2	0	-5	2011-10-26	2011-10-25	10	9	2	0	1	0	1	0	0	0	3	2116	0		0	nee	0										Dfra					1	27.82	0	#Empty!	0	#Empty!	0	#Empty!	0	#Empty!	0	#Empty!	0
H147	2	0	-5	2011-11-01	2011-10-28	10	37	3	1	3	0	1	0	1	1	2	2025	1		0	nee	0															0	#Empty!	0	#Empty!	0	#Empty!	0	#Empty!	0	#Empty!	0	#Empty!	0
H148	2	0	-5	2011-11-01	2011-10-21	10	47	3	1	1	0	1	0	1	1	2	2037	0		0	ja	1										Campz	EAEC				0	#Empty!	0	#Empty!	0	#Empty!	0	#Empty!	0	#Empty!	1	39.48	1
H149	2	0	-5	2011-11-10	2011-11-08	11	1	1	0	3	0	0	0	0	0	2	2033	0		0	nee	0															0	#Empty!	0	#Empty!	0	#Empty!	0	#Empty!	0	#Empty!	0	#Empty!	0
H15	2	0	-5	2011-04-21	2011-04-11	4	56	4	1	3	0	1	0	0	0	2	2023	0		0	nee	0															0	#Empty!	0	#Empty!	0	#Empty!	0	#Empty!	0	#Empty!	0	#Empty!	0
H150	2	0	-5	2011-11-11	2011-11-11	11	59	4	0	3	0	1	0	0	0	2	2024	1	Nepal	0	nee	0										Camp	ETEC	EAEC			0	#Empty!	0	#Empty!	0	#Empty!	0	#Empty!	1	31.5	0	#Empty!	1
H151	2	1	0	2011-11-11	2011-11-10	11	28	3	0	0	0	0	0	0	0	3	#Empty!	0		0	nee	0															0	#Empty!	0	#Empty!	0	#Empty!	0	#Empty!	0	#Empty!	0	#Empty!	0
H152	2	1	0	2011-11-11	2011-11-10	11	1	1	0	0	0	0	0	0	0	3	#Empty!	0		0	nee	0										aEPEC					0	#Empty!	0	#Empty!	0	#Empty!	0	#Empty!	0	#Empty!	0	#Empty!	0
H153	2	0	-5	2011-11-15	2011-11-14	11	1	1	0	3	0	0	1	0	0	2	2031	0		0	nee	0										aEPEC	EAEC	Cpar			0	#Empty!	0	#Empty!	1	37.46	0	#Empty!	0	#Empty!	0	#Empty!	0
H154	2	0	-5	2011-11-21	2011-11-20	11	65	4	0	2	0	1	1	0	1	2	2023	1		0	nee	0															0	#Empty!	0	#Empty!	0	#Empty!	0	#Empty!	0	#Empty!	0	#Empty!	0
H155	2	0	-5	2011-11-18	2011-11-15	11	3	1	1	1	0	1	0	0	1	2	2102	0		0	nee	0										aEPEC	Dfra				1	25.5	0	#Empty!	0	#Empty!	0	#Empty!	0	#Empty!	0	#Empty!	0
H156	2	0	-5	2011-11-07	2011-11-06	11	22	3	1	#Empty!	#Empty!	#Empty!	#Empty!	#Empty!	#Empty!	2	2042			-5	missing	-5										aEPEC					0	#Empty!	0	#Empty!	0	#Empty!	0	#Empty!	0	#Empty!	0	#Empty!	0
H157	2	0	-5	2011-11-18	2011-11-16	11	3	1	1	2	0	1	0	0	0	2	2041	0		0	nee	0										Dfra					1	35.07	0	#Empty!	0	#Empty!	0	#Empty!	0	#Empty!	0	#Empty!	0
H158	2	0	-5	2011-11-29	2011-11-28	11	4	1	1	2	0	1	0	0	0	2	2041	0		0	nee	0															0	#Empty!	0	#Empty!	0	#Empty!	0	#Empty!	0	#Empty!	0	#Empty!	0
H159	2	0	-5	2011-11-29	2011-11-28	11	21	3	0	3	0	1	0	0	0	2	2042	0		0	nee	0										aEPEC					0	#Empty!	0	#Empty!	0	#Empty!	0	#Empty!	0	#Empty!	0	#Empty!	0
H16	2	0	-5	2011-04-21	2011-04-15	4	3	1	0	3	0	0	0	0	0	2	2051	0		0	nee	0										EAECz					0	#Empty!	0	#Empty!	0	#Empty!	0	#Empty!	0	#Empty!	0	#Empty!	0
H160	2	0	-5	2011-12-01	2011-11-30	11	5	2	0	0	0	0	0	0	0	2	2041	0		0	nee	0															0	#Empty!	0	#Empty!	0	#Empty!	0	#Empty!	0	#Empty!	0	#Empty!	0
H161	2	0	-5	2011-12-01	2011-11-30	11	66	4	1	3	0	0	0	0	1	1	2042	0		0	ja	1															0	#Empty!	0	#Empty!	0	#Empty!	0	#Empty!	0	#Empty!	0	#Empty!	0
H162	2	0	-5	2011-12-02	2011-12-01	12	1	1	0	2	1	1	0	0	1	3	2082	0		0	nee	0															0	#Empty!	0	#Empty!	0	#Empty!	0	#Empty!	0	#Empty!	0	#Empty!	0
H163	2	0	-5	2011-12-07	2011-12-06	12	59	4	0	3	0	0	0	0	0	2	2014	0		0	nee	0															0	#Empty!	0	#Empty!	0	#Empty!	0	#Empty!	0	#Empty!	0	#Empty!	0
H164	2	0	-5	2011-12-06	2011-12-05	12	80	4	1	2	0	1	0	0	0	3	2013	0		0	nee	0										Dfra					1	28.14	0	#Empty!	0	#Empty!	0	#Empty!	0	#Empty!	0	#Empty!	0
H165	2	1	0	2011-12-06	2011-12-05	12	21	3	1	0	0	0	0	0	0	3	1972	0		0	nee	0															0	#Empty!	0	#Empty!	0	#Empty!	0	#Empty!	0	#Empty!	0	#Empty!	0
H166	2	0	-5	2011-12-19	2011-12-18	12	41	3	0	0	0	1	0	0	0	3	2102	0		0	nee	0										Dfra					1	34.98	0	#Empty!	0	#Empty!	0	#Empty!	0	#Empty!	0	#Empty!	0
H167	2	0	-5	2011-12-30	2011-12-29	12	42	3	1	0	0	0	0	0	0	3	2011	0		0	nee	0										Campz					0	#Empty!	0	#Empty!	0	#Empty!	0	#Empty!	0	#Empty!	1	36.02	1
H168	2	0	-5	2012-01-12	2011-12-31	12	33	3	0	1	0	0	0	1	0	3	2034	0		0	nee	0															0	#Empty!	0	#Empty!	0	#Empty!	0	#Empty!	0	#Empty!	0	#Empty!	0
H169	2	0	-5	2012-01-12	2012-01-04	1	41	3	0	1	0	1	0	0	0	3	2025	0		0	nee	0										Camp	aEPEC				0	#Empty!	0	#Empty!	0	#Empty!	0	#Empty!	1	25.27	0	#Empty!	1
H17	2	0	-5	2011-05-10	#NULL!	#Empty!	42	3	0	#Empty!	#Empty!	#Empty!	#Empty!	#Empty!	#Empty!	2	1448			-5	missing	-5															0	#Empty!	0	#Empty!	0	#Empty!	0	#Empty!	0	#Empty!	0	#Empty!	0
H170	2	0	-5	2012-01-12	2012-01-11	1	80	4	1	#Empty!	#Empty!	#Empty!	#Empty!	#Empty!	#Empty!	3	2041			-5	missing	-5															0	#Empty!	0	#Empty!	0	#Empty!	0	#Empty!	0	#Empty!	0	#Empty!	0
H171	2	0	-5	2012-01-17	2012-01-13	1	78	4	0	1	#Empty!	#Empty!	#Empty!	#Empty!	#Empty!	3	2042			-5	missing	-5										EIEC	EAEC	Glam			0	#Empty!	1	21.21	0	#Empty!	0	#Empty!	0	#Empty!	0	#Empty!	0
H173	2	0	-5	2012-01-17	2012-01-16	1	16	2	1	#Empty!	0	1	0	0	0	3	2102	0		0	nee	0										Campz	aEPECz				0	#Empty!	0	#Empty!	0	#Empty!	0	#Empty!	0	#Empty!	1	37.87	1
H174	2	0	-5	2012-01-16	2012-01-15	1	41	3	0	2	0	1	1	0	0	2	#Empty!	0		0	nee	0															0	#Empty!	0	#Empty!	0	#Empty!	0	#Empty!	0	#Empty!	0	#Empty!	0
H175	2	0	-5	2012-02-01	2011-12-16	12	11	2	0	3	1	0	0	1	0	2	2012	0		0	nee	0										Dfra					1	30.46	0	#Empty!	0	#Empty!	0	#Empty!	0	#Empty!	0	#Empty!	0
H176	2	0	-5	2012-02-02	2012-02-01	2	43	3	0	1	0	1	0	0	1	2	2041	1	China, Peru	0	nee	0															0	#Empty!	0	#Empty!	0	#Empty!	0	#Empty!	0	#Empty!	0	#Empty!	0
H177	2	0	-5	2012-02-07	2012-02-02	2	41	3	1	3	0	1	1	0	0	2	2102	1	Stewart Island	0	nee	0										Dfra					1	23.84	0	#Empty!	0	#Empty!	0	#Empty!	0	#Empty!	0	#Empty!	0
H178	2	0	-5	2012-02-10	2012-02-07	2	40	3	1	3	0	1	0	0	0	2	2042	0		0	nee	0										Dfra					1	26.32	0	#Empty!	0	#Empty!	0	#Empty!	0	#Empty!	0	#Empty!	0
H179	2	0	-5	2012-02-13	2012-02-11	2	79	4	1	3	0	0	0	0	0	2	2015	0		1	ja	1															0	#Empty!	0	#Empty!	0	#Empty!	0	#Empty!	0	#Empty!	0	#Empty!	0
H18	2	0	-5	2011-05-17	2011-05-15	5	50	3	1	2	0	1	0	0	0	2	2014	0		0	nee	0										Glam					0	#Empty!	1	30.02	0	#Empty!	0	#Empty!	0	#Empty!	0	#Empty!	0
H180	2	0	-5	2012-02-16	2012-02-14	2	0	1	0	3	1	0	0	0	1	1	2036	0		0	nee	0															0	#Empty!	0	#Empty!	0	#Empty!	0	#Empty!	0	#Empty!	0	#Empty!	0
H181	2	0	-5	2012-02-22	2012-02-20	2	57	4	1	3	0	1	0	0	0	2	2034	0		0	nee	0															0	#Empty!	0	#Empty!	0	#Empty!	0	#Empty!	0	#Empty!	0	#Empty!	0
H182	2	0	-5	2012-02-22	2012-02-16	2	49	3	0	#Empty!	#Empty!	#Empty!	#Empty!	#Empty!	#Empty!	2	2042			-5	missing	-5															0	#Empty!	0	#Empty!	0	#Empty!	0	#Empty!	0	#Empty!	0	#Empty!	0
H183	2	0	-5	2012-02-22	2012-02-16	2	9	2	1	#Empty!	#Empty!	#Empty!	#Empty!	#Empty!	#Empty!	2	2042			-5	missing	-5										Dfra					1	31.9	0	#Empty!	0	#Empty!	0	#Empty!	0	#Empty!	0	#Empty!	0
H184	2	0	-5	2012-02-22	2012-02-17	2	48	3	0	3	0	1	0	0	1	2	2041	0		0	nee	0										Dfra					1	26.5	0	#Empty!	0	#Empty!	0	#Empty!	0	#Empty!	0	#Empty!	0
H185	2	0	-5	2012-02-24	2012-02-24	2	69	4	1	3	1	1	1	0	0	2	2011	0		0	ja	1															0	#Empty!	0	#Empty!	0	#Empty!	0	#Empty!	0	#Empty!	0	#Empty!	0
H186	2	0	-5	2012-02-27	2012-02-20	2	85	4	1	2	0	1	1	0	0	2	2042	0		0	ja	1															0	#Empty!	0	#Empty!	0	#Empty!	0	#Empty!	0	#Empty!	0	#Empty!	0
H187	2	0	-5	2012-03-08	2012-02-27	2	14	2	1	1	0	1	0	0	0	2	2041	0		0	ja	1										Dfra					1	31.86	0	#Empty!	0	#Empty!	0	#Empty!	0	#Empty!	0	#Empty!	0
H188	2	0	-5	2012-03-09	2012-03-07	3	48	3	1	2	1	1	0	0	1	1	2324	0		0	nee	0										ETECz					0	#Empty!	0	#Empty!	0	#Empty!	0	#Empty!	0	#Empty!	0	#Empty!	0
H189	2	0	-5	2012-03-09	2012-03-08	3	64	4	1	#Empty!	0	0	0	0	0	2	2042	1	Italy, Chili, Croatia	0	nee	0															0	#Empty!	0	#Empty!	0	#Empty!	0	#Empty!	0	#Empty!	0	#Empty!	0
H19	2	0	-5	2011-05-23	2011-05-16	5	16	2	1	#Empty!	#Empty!	#Empty!	#Empty!	#Empty!	#Empty!	3	2586			-5	missing	-5															0	#Empty!	0	#Empty!	0	#Empty!	0	#Empty!	0	#Empty!	0	#Empty!	0
H190	2	0	-5	2012-03-09	2012-03-08	3	2	1	1	3	#Empty!	#Empty!	#Empty!	#Empty!	#Empty!	2	2021			-5	missing	-5										Dfra					1	33.37	0	#Empty!	0	#Empty!	0	#Empty!	0	#Empty!	0	#Empty!	0
H191	2	0	-5	2012-03-17	2012-03-16	3	45	3	0	3	0	1	0	0	0	2	2041			0	missing	-5															0	#Empty!	0	#Empty!	0	#Empty!	0	#Empty!	0	#Empty!	0	#Empty!	0
H192	2	1	0	2012-03-20	2012-03-20	3	54	4	1	0	0	0	0	0	0	2	1191	0		0	nee	0															0	#Empty!	0	#Empty!	0	#Empty!	0	#Empty!	0	#Empty!	0	#Empty!	0
H193	2	0	-5	2012-03-21	2012-03-20	3	5	2	0	3	#Empty!	1	#Empty!	#Empty!	#Empty!	2	2102			-5	missing	-5										Dfra					1	23.92	0	#Empty!	0	#Empty!	0	#Empty!	0	#Empty!	0	#Empty!	0
H194	2	0	-5	2012-03-22	2012-03-19	3	1	1	1	2	0	0	1	0	1	2	2035	0		0	nee	0															0	#Empty!	0	#Empty!	0	#Empty!	0	#Empty!	0	#Empty!	0	#Empty!	0
H195	2	0	-5	2012-03-23	2012-03-23	3	41	3	0	2	1	1	1	0	0	2	2034	0		0	nee	0															0	#Empty!	0	#Empty!	0	#Empty!	0	#Empty!	0	#Empty!	0	#Empty!	0
H196	2	0	-5	2012-03-28	2012-03-21	3	20	2	1	3	0	1	0	0	1	2	2102	1	Spain	0	nee	0										Camp	Cdif				0	#Empty!	0	#Empty!	0	#Empty!	0	#Empty!	1	28.83	0	#Empty!	1
H197	2	0	-5	2012-03-28	2012-03-22	3	39	3	1	3	0	1	0	0	0	2	2041	0		0	nee	0										EAEC					0	#Empty!	0	#Empty!	0	#Empty!	0	#Empty!	0	#Empty!	0	#Empty!	0
H198	2	1	0	2012-03-29	2012-03-22	3	14	2	0	0	0	0	0	0	0	2	2041	0		0	nee	0															0	#Empty!	0	#Empty!	0	#Empty!	0	#Empty!	0	#Empty!	0	#Empty!	0
H199	2	0	-5	2012-04-03	2012-04-02	4	5	2	1	3	0	1	0	0	0	3	2102	0		1	missing	-5															0	#Empty!	0	#Empty!	0	#Empty!	0	#Empty!	0	#Empty!	0	#Empty!	0
H2	2	1	1	2011-01-17	2011-01-14	1	52	4	0	0	0	0	0	0	0	#Empty!	1051	0		0	nee	0										Camp					0	#Empty!	0	#Empty!	0	#Empty!	0	#Empty!	1	27.83	0	#Empty!	1
H20	2	0	-5	2011-05-24	2011-05-20	5	0	1	0	2	0	1	0	0	1	2	2023	0		0	nee	0															0	#Empty!	0	#Empty!	0	#Empty!	0	#Empty!	0	#Empty!	0	#Empty!	0
H200	2	0	-5	2012-04-06	2012-04-05	4	61	4	0	2	#Empty!	#Empty!	#Empty!	#Empty!	#Empty!	2	2142			-5	missing	-5															0	#Empty!	0	#Empty!	0	#Empty!	0	#Empty!	0	#Empty!	0	#Empty!	0
H201	2	0	-5	2012-04-10	2012-04-05	4	35	3	1	#Empty!	0	1	0	0	0	2	2105	0		0	nee	0										Glam					0	#Empty!	1	37.23	0	#Empty!	0	#Empty!	0	#Empty!	0	#Empty!	0
H202	2	0	-5	2012-04-17	2012-04-12	4	47	3	1	3	1	1	0	0	1	2	2022	1	Dominican republic	0	nee	0															0	#Empty!	0	#Empty!	0	#Empty!	0	#Empty!	0	#Empty!	0	#Empty!	0
H203	2	0	-5	2012-04-13	2012-04-10	4	60	4	1	2	0	1	1	0	0	2	2036	0		0	nee	0										Glam					0	#Empty!	1	33.4	0	#Empty!	0	#Empty!	0	#Empty!	0	#Empty!	0
H204	2	0	-5	2012-04-18	2012-04-15	4	1	1	0	1	0	1	0	0	0	2	2105	0		0	nee	0										Glam					0	#Empty!	1	27.6	0	#Empty!	0	#Empty!	0	#Empty!	0	#Empty!	0
H205	2	0	-5	2012-05-02	2012-04-29	4	54	4	1	3	0	1	0	0	0	1	2012	0		0	nee	0															0	#Empty!	0	#Empty!	0	#Empty!	0	#Empty!	0	#Empty!	0	#Empty!	0
H206	2	0	-5	2012-04-26	2012-04-25	4	10	2	1	#Empty!	#Empty!	1	#Empty!	#Empty!	#Empty!	2	2102			-5	missing	-5										Glam	Dfra				1	32.45	1	33.7	0	#Empty!	0	#Empty!	0	#Empty!	0	#Empty!	0
H207	2	0	-5	2012-04-30	2012-04-29	4	66	4	0	#Empty!	0	0	0	0	0	2	2034	0		0	nee	0															0	#Empty!	0	#Empty!	0	#Empty!	0	#Empty!	0	#Empty!	0	#Empty!	0
H208	2	0	-5	2012-04-27	2012-04-26	4	58	4	1	3	1	1	0	0	0	1	2013	0		0	nee	0										Camp					0	#Empty!	0	#Empty!	0	#Empty!	0	#Empty!	1	27.12	0	#Empty!	1
H21	2	0	-5	2011-05-24	#NULL!	#Empty!	28	3	1	#Empty!	#Empty!	1	#Empty!	#Empty!	#Empty!	3	1082	1	Egypt	0	missing	-5															0	#Empty!	0	#Empty!	0	#Empty!	0	#Empty!	0	#Empty!	0	#Empty!	0
H210	2	0	-5	2012-05-03	2012-05-01	5	24	3	1	3	0	1	0	0	0	2	2036	0		1	nee	0															0	#Empty!	0	#Empty!	0	#Empty!	0	#Empty!	0	#Empty!	0	#Empty!	0
H211	2	0	-5	2012-05-09	2012-05-07	5	61	4	0	3	0	1	0	0	0	2	2037	0		1	ja	1										Camp					0	#Empty!	0	#Empty!	0	#Empty!	0	#Empty!	1	21.87	0	#Empty!	1
H212	2	0	-5	2012-05-11	2012-05-07	5	78	4	1	3	0	1	0	0	0	2	2037	0		0	ja	1										Dfra					1	24.73	0	#Empty!	0	#Empty!	0	#Empty!	0	#Empty!	0	#Empty!	0
H213	2	0	-5	2012-05-15	2012-05-14	5	53	4	1	3	#Empty!	#Empty!	#Empty!	#Empty!	#Empty!	2	2014			-5	missing	-5															0	#Empty!	0	#Empty!	0	#Empty!	0	#Empty!	0	#Empty!	0	#Empty!	0
H214	2	0	-5	2012-05-21	2012-05-16	5	62	4	1	3	0	0	0	0	0	2	2042	1	Costa Rica	0	ja	1										ETEC					0	#Empty!	0	#Empty!	0	#Empty!	0	#Empty!	0	#Empty!	0	#Empty!	0
H215	2	0	-5	2012-05-25	2012-05-24	5	56	4	0	0	0	0	0	0	1	3	2042	0		0	nee	0															0	#Empty!	0	#Empty!	0	#Empty!	0	#Empty!	0	#Empty!	0	#Empty!	0
H216	2	0	-5	2012-06-11	2012-06-10	6	61	4	1	2	0	0	0	0	0	2	2101	1		0	ja	1										Camp	Dfra				1	31.61	0	#Empty!	0	#Empty!	0	#Empty!	1	20.37	0	#Empty!	1
H217	2	0	-5	2012-06-17	2012-06-16	6	9	2	0	3	#Empty!	#Empty!	#Empty!	#Empty!	#Empty!	#Empty!	2034			-5	missing	-5										Glam	Dfra				1	31.66	1	24.2	0	#Empty!	0	#Empty!	0	#Empty!	0	#Empty!	0
H218	2	0	-5	2012-06-18	2012-06-13	6	17	2	1	#Empty!	#Empty!	#Empty!	#Empty!	#Empty!	#Empty!	#Empty!	2042			-5	missing	-5															0	#Empty!	0	#Empty!	0	#Empty!	0	#Empty!	0	#Empty!	0	#Empty!	0
H219	2	0	-5	2012-06-18	2012-06-17	6	78	4	1	#Empty!	#Empty!	#Empty!	#Empty!	#Empty!	#Empty!	2	2026			-5	missing	-5															0	#Empty!	0	#Empty!	0	#Empty!	0	#Empty!	0	#Empty!	0	#Empty!	0
H22	2	0	-5	2011-05-30	2011-05-27	5	38	3	1	#Empty!	0	1	0	0	0	3	2106	0		-5	missing	-5										Dfra					1	24.78	0	#Empty!	0	#Empty!	0	#Empty!	0	#Empty!	0	#Empty!	0
H220	2	0	-5	2012-06-19	2012-06-18	6	50	3	1	2	0	0	1	0	0	2	2104	1	Indonesia	-5	missing	-5															0	#Empty!	0	#Empty!	0	#Empty!	0	#Empty!	0	#Empty!	0	#Empty!	0
H221	2	0	-5	2012-06-20	2012-06-19	6	1	1	0	3	0	0	0	0	1	2	2011			0	nee	0															0	#Empty!	0	#Empty!	0	#Empty!	0	#Empty!	0	#Empty!	0	#Empty!	0
H222	2	0	-5	2012-06-25	2012-06-24	6	1	1	0	#Empty!	#Empty!	#Empty!	#Empty!	#Empty!	#Empty!	2	2105			-5	missing	-5															0	#Empty!	0	#Empty!	0	#Empty!	0	#Empty!	0	#Empty!	0	#Empty!	0
H223	2	0	-5	2012-06-27	2012-06-15	6	46	3	1	2	0	1	0	0	0	2	1991	0		0	nee	0															0	#Empty!	0	#Empty!	0	#Empty!	0	#Empty!	0	#Empty!	0	#Empty!	0
H224	2	0	-5	2012-07-03	2012-06-15	6	1	1	0	3	0	1	0	0	0	2	2022	0		0	nee	0										Dfra					1	31.54	0	#Empty!	0	#Empty!	0	#Empty!	0	#Empty!	0	#Empty!	0
H225	2	1	1	2012-07-03	2012-06-30	6	1	1	1	0	0	0	0	0	0	-10	#Empty!			-5	missing	-5															0	#Empty!	0	#Empty!	0	#Empty!	0	#Empty!	0	#Empty!	0	#Empty!	0
H226	2	1	1	2012-07-03	2012-07-01	7	76	4	#Empty!	0	0	0	0	0	0	-10	#Empty!	0		0	ja	1															0	#Empty!	0	#Empty!	0	#Empty!	0	#Empty!	0	#Empty!	0	#Empty!	0
H227	2	1	1	2012-07-03	2012-07-02	7	55	4	#Empty!	0	0	0	0	0	0	-10	#Empty!			-5	missing	-5															0	#Empty!	0	#Empty!	0	#Empty!	0	#Empty!	0	#Empty!	0	#Empty!	0
H228	2	1	1	2012-07-03	2012-07-03	7	46	3	1	0	0	0	0	0	0	-10	#Empty!	0		0	nee	0															0	#Empty!	0	#Empty!	0	#Empty!	0	#Empty!	0	#Empty!	0	#Empty!	0
H229	2	1	1	2012-07-03	2012-07-01	7	54	4	1	0	0	0	0	0	0	-10	#Empty!	0		0	nee	0															0	#Empty!	0	#Empty!	0	#Empty!	0	#Empty!	0	#Empty!	0	#Empty!	0
H23	2	0	-5	2011-05-31	2011-05-29	5	50	3	0	3	1	1	0	0	0	3	2012	1		0	nee	0															0	#Empty!	0	#Empty!	0	#Empty!	0	#Empty!	0	#Empty!	0	#Empty!	0
H230	2	1	1	2012-07-04	2012-07-03	7	63	4	#Empty!	0	0	0	0	0	0	-10	#Empty!	0		0	ja	1															0	#Empty!	0	#Empty!	0	#Empty!	0	#Empty!	0	#Empty!	0	#Empty!	0
H231	2	1	1	2012-07-04	2012-07-03	7	75	4	1	0	0	0	0	0	0	-10	#Empty!			-5	missing	-5															0	#Empty!	0	#Empty!	0	#Empty!	0	#Empty!	0	#Empty!	0	#Empty!	0
H232	2	1	1	2012-07-04	2012-07-03	7	49	3	#Empty!	0	0	0	0	0	0	-10	#Empty!			-5	missing	-5										Dfra					1	27.04	0	#Empty!	0	#Empty!	0	#Empty!	0	#Empty!	0	#Empty!	0
H233	2	1	1	2012-07-05	2012-07-05	7	58	4	1	0	0	0	0	0	0	-10	#Empty!	1		0	nee	0															0	#Empty!	0	#Empty!	0	#Empty!	0	#Empty!	0	#Empty!	0	#Empty!	0
H234	2	1	1	2012-07-05	2012-07-04	7	53	4	1	0	0	0	0	0	0	-10	#Empty!			-5	missing	-5															0	#Empty!	0	#Empty!	0	#Empty!	0	#Empty!	0	#Empty!	0	#Empty!	0
H235	2	1	1	2012-07-05	2012-07-04	7	67	4	1	0	0	0	0	0	0	-10	#Empty!	0		0	ja	1															0	#Empty!	0	#Empty!	0	#Empty!	0	#Empty!	0	#Empty!	0	#Empty!	0
H236	2	1	1	2012-07-09	2012-07-09	7	53	4	0	0	0	0	0	0	0	-10	#Empty!	1		0	nee	0															0	#Empty!	0	#Empty!	0	#Empty!	0	#Empty!	0	#Empty!	0	#Empty!	0
H237	2	1	1	2012-07-09	2012-07-09	7	57	4	0	0	0	0	0	0	0	-10	#Empty!			-5	missing	-5															0	#Empty!	0	#Empty!	0	#Empty!	0	#Empty!	0	#Empty!	0	#Empty!	0
H238	2	1	1	2012-07-09	2012-07-08	7	16	2	1	0	0	0	0	0	0	-10	#Empty!	1		0	nee	0															0	#Empty!	0	#Empty!	0	#Empty!	0	#Empty!	0	#Empty!	0	#Empty!	0
H239	2	1	1	2012-07-06	2012-07-05	7	1	1	1	0	0	0	0	0	0	-10	#Empty!	0		-5	missing	-5										Cdif					0	#Empty!	0	#Empty!	0	#Empty!	0	#Empty!	0	#Empty!	0	#Empty!	0
H241	2	0	-5	2012-08-31	2012-08-28	8	63	4	0	3	#Empty!	#Empty!	#Empty!	#Empty!	#Empty!	2	2105	0		-5	missing	-5										Dfra					1	35.32	0	#Empty!	0	#Empty!	0	#Empty!	0	#Empty!	0	#Empty!	0
H242	2	0	-5	2012-07-10	2012-07-09	7	35	3	1	3	0	1	1	0	1	2	7335	0		0	ja	1										Dfra					1	30.39	0	#Empty!	0	#Empty!	0	#Empty!	0	#Empty!	0	#Empty!	0
H243	2	1	1	2012-07-17	2012-07-15	7	66	4	1	0	0	0	0	0	0	-10	#Empty!	0		0	nee	0															0	#Empty!	0	#Empty!	0	#Empty!	0	#Empty!	0	#Empty!	0	#Empty!	0
H244	2	0	-5	2012-07-24	2012-07-23	7	27	3	1	#Empty!	#Empty!	#Empty!	#Empty!	#Empty!	#Empty!	2	2037			-5	missing	-5															0	#Empty!	0	#Empty!	0	#Empty!	0	#Empty!	0	#Empty!	0	#Empty!	0
H245	2	0	-5	2012-08-21	2012-08-20	8	59	4	0	#Empty!	#Empty!	#Empty!	#Empty!	#Empty!	#Empty!	2	2101			-5	missing	-5										ETEC	aEPEC	EAEC	Glam	Dfra	1	39.05	1	32.78	0	#Empty!	0	#Empty!	0	#Empty!	0	#Empty!	0
H246	2	0	-5	2012-07-26	2012-07-25	7	10	2	1	#Empty!	#Empty!	#Empty!	#Empty!	#Empty!	#Empty!	2	2042			-5	missing	-5										Camp					0	#Empty!	0	#Empty!	0	#Empty!	0	#Empty!	1	31.1	0	#Empty!	1
H247	2	0	-5	2012-07-27	2012-07-26	7	52	4	0	#Empty!	#Empty!	#Empty!	#Empty!	#Empty!	#Empty!	2	2014	0		-5	missing	-5										Dfra					1	32.62	0	#Empty!	0	#Empty!	0	#Empty!	0	#Empty!	0	#Empty!	0
H248	2	0	-5	2012-08-01	2012-07-31	7	70	4	0	#Empty!	#Empty!	#Empty!	#Empty!	#Empty!	#Empty!	2	2036			-5	missing	-5										Camp					0	#Empty!	0	#Empty!	0	#Empty!	0	#Empty!	1	28.78	0	#Empty!	1
H249	2	0	-5	2012-08-06	2012-08-05	8	50	3	1	3	0	1	0	0	1	2	2101	1	Bolivia, Peru	-5	missing	-5										Dfra					1	28.41	0	#Empty!	0	#Empty!	0	#Empty!	0	#Empty!	0	#Empty!	0
H25	2	0	-5	2011-06-03	2011-06-01	6	27	3	1	2	0	1	0	0	0	1	2142	1	Portugal	0	nee	0										Dfra					1	35.72	0	#Empty!	0	#Empty!	0	#Empty!	0	#Empty!	0	#Empty!	0
H250	2	0	-5	2012-08-07	2012-08-05	8	76	4	1	3	0	1	0	0	0	2	2012	0		0	nee	0															0	#Empty!	0	#Empty!	0	#Empty!	0	#Empty!	0	#Empty!	0	#Empty!	0
H251	2	0	-5	2012-09-04	2012-08-31	8	45	3	0	2	#Empty!	#Empty!	#Empty!	0	#Empty!	2	2024	1		-5	missing	-5										Cpar					0	#Empty!	0	#Empty!	1	31.7	0	#Empty!	0	#Empty!	0	#Empty!	0
H252	2	0	-5	2012-09-05	2012-09-03	9	2	1	0	#Empty!	#Empty!	#Empty!	#Empty!	#Empty!	#Empty!	2	2041			-5	missing	-5										aEPEC	EAEC				0	#Empty!	0	#Empty!	0	#Empty!	0	#Empty!	0	#Empty!	0	#Empty!	0
H253	2	0	-5	2012-09-10	2012-09-09	9	38	3	1	3	0	0	1	0	0	2	2021	1		0	ja	1										aEPEC	Dfra				1	29.12	0	#Empty!	0	#Empty!	0	#Empty!	0	#Empty!	0	#Empty!	0
H254	2	0	-5	2012-09-12	2012-09-11	9	40	3	1	#Empty!	0	0	0	0	0	3	2111	1	South Afrika	-5	missing	-5															0	#Empty!	0	#Empty!	0	#Empty!	0	#Empty!	0	#Empty!	0	#Empty!	0
H255	2	1	1	2012-09-12	2012-09-11	9	43	3	1	0	0	0	0	0	0	3	#Empty!			-5	missing	-5															0	#Empty!	0	#Empty!	0	#Empty!	0	#Empty!	0	#Empty!	0	#Empty!	0
H256	2	1	1	2012-09-12	2012-09-11	9	9	2	0	0	0	0	0	0	0	2	#Empty!			-5	missing	-5										aEPEC					0	#Empty!	0	#Empty!	0	#Empty!	0	#Empty!	0	#Empty!	0	#Empty!	0
H257	2	0	-5	2012-09-13	2012-09-12	9	72	4	0	#Empty!	#Empty!	#Empty!	#Empty!	#Empty!	#Empty!	1	2101			-5	missing	-5										aEPEC					0	#Empty!	0	#Empty!	0	#Empty!	0	#Empty!	0	#Empty!	0	#Empty!	0
H258	2	0	-5	2012-09-28	2012-09-27	9	40	3	1	#Empty!	#Empty!	#Empty!	#Empty!	#Empty!	#Empty!	2	2101	1	China	-5	missing	-5										Glam	Dfra				1	25.44	1	28.7	0	#Empty!	0	#Empty!	0	#Empty!	0	#Empty!	0
H259	2	0	-5	2012-09-30	2012-09-27	9	80	4	1	3	0	0	0	0	0	2	2061	0		0	ja	1															0	#Empty!	0	#Empty!	0	#Empty!	0	#Empty!	0	#Empty!	0	#Empty!	0
H26	2	0	-5	2011-06-06	2011-05-27	5	61	4	0	3	0	0	0	0	0	2	2021	0		0	nee	0															0	#Empty!	0	#Empty!	0	#Empty!	0	#Empty!	0	#Empty!	0	#Empty!	0
H260	2	1	1	2012-10-30	2012-10-29	10	50	3	1	0	0	0	0	0	0	3	#Empty!	0		0	nee	0															0	#Empty!	0	#Empty!	0	#Empty!	0	#Empty!	0	#Empty!	0	#Empty!	0
H261	2	1	1	2012-10-31	2012-10-28	10	23	3	1	0	0	0	0	0	0	3	#Empty!	0		0	nee	0															0	#Empty!	0	#Empty!	0	#Empty!	0	#Empty!	0	#Empty!	0	#Empty!	0
H262	2	0	-5	2012-12-11	2012-12-09	12	12	2	0	#Empty!	0	1	0	0	0	2	2012	0		0	nee	0										Dfra					1	30.66	0	#Empty!	0	#Empty!	0	#Empty!	0	#Empty!	0	#Empty!	0
H263	2	1	1	2012-11-01	2012-10-30	10	53	4	0	0	0	0	0	0	0	3	#Empty!	0		0	ja	1															0	#Empty!	0	#Empty!	0	#Empty!	0	#Empty!	0	#Empty!	0	#Empty!	0
H264	2	1	1	2012-11-02	2012-11-01	11	24	3	0	0	0	0	0	0	0	3	#Empty!	1	Italy	0	nee	0															0	#Empty!	0	#Empty!	0	#Empty!	0	#Empty!	0	#Empty!	0	#Empty!	0
H265	2	1	1	2012-11-08	2012-11-07	11	47	3	1	0	0	0	0	0	0	3	#Empty!			-5	missing	-5															0	#Empty!	0	#Empty!	0	#Empty!	0	#Empty!	0	#Empty!	0	#Empty!	0
H266	2	1	1	2012-11-16	2012-11-15	11	81	4	1	0	0	0	0	0	0	3	#Empty!	0		0	nee	0															0	#Empty!	0	#Empty!	0	#Empty!	0	#Empty!	0	#Empty!	0	#Empty!	0
H267	2	0	-5	2012-11-17	2012-11-13	11	42	3	0	3	0	0	0	0	0	3	#Empty!	1	Spain	0	nee	0															0	#Empty!	0	#Empty!	0	#Empty!	0	#Empty!	0	#Empty!	0	#Empty!	0
H268	2	0	-5	2012-12-10	2012-12-04	12	24	3	0	3	0	1	0	0	1	2	2101	1	Egypt	0	nee	0															0	#Empty!	0	#Empty!	0	#Empty!	0	#Empty!	0	#Empty!	0	#Empty!	0
H269	2	0	-5	2012-12-04	2012-11-27	11	59	4	1	3	0	0	0	0	0	1	2012	0		0	ja	1															0	#Empty!	0	#Empty!	0	#Empty!	0	#Empty!	0	#Empty!	0	#Empty!	0
H27	2	0	-5	2011-06-06	2011-06-06	6	26	3	1	1	#Empty!	#Empty!	#Empty!	1	#Empty!	1	2024			-5	missing	-5										Camp					0	#Empty!	0	#Empty!	0	#Empty!	0	#Empty!	1	24.39	0	#Empty!	1
H270	2	0	-5	2012-12-13	2012-12-10	12	32	3	1	2	0	1	0	0	0	1	2021	1	Ethiopië	0	nee	0										ETEC	Dfra				1	28.34	0	#Empty!	0	#Empty!	0	#Empty!	0	#Empty!	0	#Empty!	0
H271	2	0	-5	2012-12-18	2012-12-17	12	11	2	0	1	#Empty!	#Empty!	#Empty!	#Empty!	#Empty!	3	2022			-5	missing	-5										Dfra					1	34.06	0	#Empty!	0	#Empty!	0	#Empty!	0	#Empty!	0	#Empty!	0
H272	2	0	-5	2012-12-16	2012-12-14	12	73	4	1	3	0	1	1	0	1	1	2013	0		0	ja	1										Dfra					1	27.17	0	#Empty!	0	#Empty!	0	#Empty!	0	#Empty!	0	#Empty!	0
H273	2	0	-5	2012-12-20	2012-12-20	12	55	4	0	#Empty!	#Empty!	#Empty!	#Empty!	#Empty!	#Empty!	3	#Empty!	0		0	nee	0															0	#Empty!	0	#Empty!	0	#Empty!	0	#Empty!	0	#Empty!	0	#Empty!	0
H275	2	1	1	2013-01-09	2013-01-08	1	47	3	0	0	0	0	0	0	0	3	#Empty!	0		0	nee	0															0	#Empty!	0	#Empty!	0	#Empty!	0	#Empty!	0	#Empty!	0	#Empty!	0
H28	2	1	1	2011-06-09	2011-06-09	6	48	3	0	0	0	0	0	0	0	3	1051	1	Italy	0	nee	0															0	#Empty!	0	#Empty!	0	#Empty!	0	#Empty!	0	#Empty!	0	#Empty!	0
H29	2	0	-5	2011-06-06	2011-06-01	6	26	3	1	1	0	1	0	0	0	1	2024	0		-5	missing	-5										Camp					0	#Empty!	0	#Empty!	0	#Empty!	0	#Empty!	1	25.76	0	#Empty!	1
H3	2	0	-5	2011-01-21	2011-01-17	1	47	3	0	3	0	0	1	0	0	2	2011	1	South Afrika	0	nee	0															0	#Empty!	0	#Empty!	0	#Empty!	0	#Empty!	0	#Empty!	0	#Empty!	0
H30	2	1	0	2011-06-14	#NULL!	#Empty!	32	3	0	0	0	0	0	0	0	3	1338	1	Australia	-5	missing	-5										Camp					0	#Empty!	0	#Empty!	0	#Empty!	0	#Empty!	1	29.32	0	#Empty!	1
H32	2	0	-5	2011-06-10	2011-06-06	6	25	3	0	3	0	1	0	0	0	2	2011	0		-5	missing	-5															0	#Empty!	0	#Empty!	0	#Empty!	0	#Empty!	0	#Empty!	0	#Empty!	0
H33	2	1	0	2011-06-15	2011-06-11	6	1	1	1	0	0	0	0	0	0	3	2031	1		-5	missing	-5										Cdif					0	#Empty!	0	#Empty!	0	#Empty!	0	#Empty!	0	#Empty!	0	#Empty!	0
H34	2	0	-5	2011-06-14	2011-06-13	6	64	4	1	3	0	0	0	0	0	3	2061	0		-5	missing	-5										geremd					0	#Empty!	0	#Empty!	0	#Empty!	0	#Empty!	0	#Empty!	0	#Empty!	0
H35	2	0	-5	2011-06-21	#NULL!	#Empty!	32	3	0	3	0	0	0	0	0	3	2011	1		-5	missing	-5															0	#Empty!	0	#Empty!	0	#Empty!	0	#Empty!	0	#Empty!	0	#Empty!	0
H36	2	0	-5	2011-06-28	2011-06-23	6	21	3	1	3	0	0	0	1	1	2	1018			-5	missing	-5										aEPEC					0	#Empty!	0	#Empty!	0	#Empty!	0	#Empty!	0	#Empty!	0	#Empty!	0
H37	2	0	-5	2011-06-29	2011-06-28	6	3	1	0	1	#Empty!	1	#Empty!	#Empty!	#Empty!	3	2106			-5	missing	-5															0	#Empty!	0	#Empty!	0	#Empty!	0	#Empty!	0	#Empty!	0	#Empty!	0
H38	2	0	-5	2011-07-01	2011-06-30	6	50	3	1	#Empty!	0	1	0	0	0	2	2012	0		-5	nee	0										Dfra					1	26.37	0	#Empty!	0	#Empty!	0	#Empty!	0	#Empty!	0	#Empty!	0
H39	2	0	-5	2011-07-02	2011-06-30	6	62	4	0	#Empty!	#Empty!	#Empty!	#Empty!	#Empty!	#Empty!	2	2023			-5	missing	-5										aEPEC					0	#Empty!	0	#Empty!	0	#Empty!	0	#Empty!	0	#Empty!	0	#Empty!	0
H4	2	1	0	2011-02-09	2011-02-07	2	63	4	0	0	0	0	0	0	0	#Empty!	3431	0		0	nee	0															0	#Empty!	0	#Empty!	0	#Empty!	0	#Empty!	0	#Empty!	0	#Empty!	0
H40	2	1	0	2011-07-04	2011-07-03	7	4	1	1	0	0	0	0	0	0	3	#Empty!	1		0	nee	0										Glam	Dfra				1	24.6	1	26.44	0	#Empty!	0	#Empty!	0	#Empty!	0	#Empty!	0
H41	2	1	0	2011-07-04	2011-07-03	7	2	1	1	0	0	0	0	0	0	3	#Empty!	1		0	nee	0															0	#Empty!	0	#Empty!	0	#Empty!	0	#Empty!	0	#Empty!	0	#Empty!	0
H42	2	1	0	2011-07-04	2011-07-03	7	44	3	0	0	0	0	0	0	0	3	#Empty!	1		0	nee	0										Glam					0	#Empty!	1	30.77	0	#Empty!	0	#Empty!	0	#Empty!	0	#Empty!	0
H43	2	0	-5	2011-07-01	2011-06-30	6	76	4	1	3	0	1	0	1	0	3	2042	1	Spain	1	nee	0															0	#Empty!	0	#Empty!	0	#Empty!	0	#Empty!	0	#Empty!	0	#Empty!	0
H44	2	0	-5	2011-07-04	2011-07-03	7	7	2	1	2	1	1	0	0	1	1	2101	0		0	nee	0										Camp	Glam				0	#Empty!	1	37.01	0	#Empty!	0	#Empty!	1	21.54	0	#Empty!	1
H45	2	0	-5	2011-07-04	2011-06-28	6	10	2	0	1	1	1	0	0	0	2	2243	0		0	nee	0										Campz					0	#Empty!	0	#Empty!	0	#Empty!	0	#Empty!	0	#Empty!	1	39.33	1
H46	2	1	0	2011-07-05	2011-01-03	1	#Empty!	#Empty!	0	0	0	0	0	0	0	3	#Empty!	0		0	nee	0															0	#Empty!	0	#Empty!	0	#Empty!	0	#Empty!	0	#Empty!	0	#Empty!	0
H47	2	1	0	2011-07-05	2011-07-01	7	#Empty!	#Empty!	1	0	0	0	0	0	0	3	#Empty!	0		1	nee	0															0	#Empty!	0	#Empty!	0	#Empty!	0	#Empty!	0	#Empty!	0	#Empty!	0
H48	2	0	-5	2011-07-05	2011-07-01	7	72	4	1	3	0	0	0	0	0	2	2102	0		0	ja	1															0	#Empty!	0	#Empty!	0	#Empty!	0	#Empty!	0	#Empty!	0	#Empty!	0
H49	2	0	-5	2011-07-05	2011-07-01	7	58	4	1	2	0	1	0	0	0	2	2037	0		0	ja	1															0	#Empty!	0	#Empty!	0	#Empty!	0	#Empty!	0	#Empty!	0	#Empty!	0
H50	2	0	-5	2011-07-05	2011-07-04	7	41	3	1	3	0	1	0	0	0	2	2101	1	Turkey	0	nee	0															0	#Empty!	0	#Empty!	0	#Empty!	0	#Empty!	0	#Empty!	0	#Empty!	0
H51	2	1	0	2011-07-08	2011-07-08	7	35	3	1	0	0	0	0	0	0	3	#Empty!	0		0	nee	0										aEPEC	Dfra				1	21.43	0	#Empty!	0	#Empty!	0	#Empty!	0	#Empty!	0	#Empty!	0
H52	2	0	-5	2011-07-07	2011-07-07	7	45	3	0	3	0	0	0	0	0	2	2104	1	India	0	nee	0										aEPEC	EAEC	Glam			0	#Empty!	1	18.83	0	#Empty!	0	#Empty!	0	#Empty!	0	#Empty!	0
H53	2	0	-5	2011-07-11	2011-07-07	7	7	2	0	3	0	1	0	0	0	2	2106	0		0	nee	0										Glam	Dfra				1	28.53	1	33.99	0	#Empty!	0	#Empty!	0	#Empty!	0	#Empty!	0
H54	2	0	-5	2011-07-11	2011-07-04	7	46	3	0	2	#Empty!	#Empty!	#Empty!	#Empty!	#Empty!	3	2036			-5	missing	-5															0	#Empty!	0	#Empty!	0	#Empty!	0	#Empty!	0	#Empty!	0	#Empty!	0
H55	2	0	-5	2011-07-12	2011-07-11	7	16	2	1	0	0	1	0	0	0	3	2101	0		0	nee	0										Dfra					1	32.93	0	#Empty!	0	#Empty!	0	#Empty!	0	#Empty!	0	#Empty!	0
H56	2	0	-5	2011-07-18	2011-07-13	7	20	2	1	#Empty!	0	1	#Empty!	#Empty!	#Empty!	3	2014	0		-5	missing	-5															0	#Empty!	0	#Empty!	0	#Empty!	0	#Empty!	0	#Empty!	0	#Empty!	0
H57	2	0	-5	2011-07-21	2011-07-18	7	44	3	1	#Empty!	0	0	0	0	0	2	2012	0		0	nee	0										Dfra					1	18.53	0	#Empty!	0	#Empty!	0	#Empty!	0	#Empty!	0	#Empty!	0
H58	2	0	-5	2011-07-26	2011-07-21	7	23	3	1	3	1	1	0	0	1	2	2025	0		1	ja	1															0	#Empty!	0	#Empty!	0	#Empty!	0	#Empty!	0	#Empty!	0	#Empty!	0
H59	2	1	0	2011-07-26	2011-07-24	7	44	3	1	0	0	0	0	0	0	3	1191	1	Dominican republic	0	nee	0										Dfra					1	24.26	0	#Empty!	0	#Empty!	0	#Empty!	0	#Empty!	0	#Empty!	0
H6	2	0	-5	2011-04-11	2011-04-09	4	46	3	1	1	0	1	0	1	1	2	2101	0		0	nee	0															0	#Empty!	0	#Empty!	0	#Empty!	0	#Empty!	0	#Empty!	0	#Empty!	0
H60	2	1	0	2011-07-27	2011-07-25	7	51	4	1	0	0	0	0	0	0	2	2133	1	Italy	0	nee	0															0	#Empty!	0	#Empty!	0	#Empty!	0	#Empty!	0	#Empty!	0	#Empty!	0
H61	2	1	0	2011-07-27	2011-07-26	7	62	4	1	0	0	0	0	0	0	2	1213	1	Italy	0	nee	0										EAEC	Dfra				1	36.5	0	#Empty!	0	#Empty!	0	#Empty!	0	#Empty!	0	#Empty!	0
H62	2	1	0	2011-07-27	2011-07-26	7	53	4	1	0	0	0	0	0	0	3	2023	1	Italy	0	nee	0															0	#Empty!	0	#Empty!	0	#Empty!	0	#Empty!	0	#Empty!	0	#Empty!	0
H63	2	1	0	2011-07-29	2011-07-28	7	59	4	1	0	0	0	0	0	0	3	1063	0		0	nee	0															0	#Empty!	0	#Empty!	0	#Empty!	0	#Empty!	0	#Empty!	0	#Empty!	0
H64	2	0	-5	2011-07-29	2011-07-27	7	48	3	1	2	0	1	0	0	0	1	1991	0		0	ja	1										ETEC	aEPECz	EAEC			0	#Empty!	0	#Empty!	0	#Empty!	0	#Empty!	0	#Empty!	0	#Empty!	0
H65	2	0	-5	2011-07-30	2011-07-25	7	65	4	1	3	0	1	0	0	0	1	1171	1	Spain	0	nee	0															0	#Empty!	0	#Empty!	0	#Empty!	0	#Empty!	0	#Empty!	0	#Empty!	0
H66	2	1	0	2011-08-02	2011-07-29	7	0	1	1	0	0	0	0	0	0	3	2141	0		0	nee	0										Cdif					0	#Empty!	0	#Empty!	0	#Empty!	0	#Empty!	0	#Empty!	0	#Empty!	0
H67	2	0	-5	2011-08-01	2011-07-31	7	63	4	1	#Empty!	0	0	0	0	0	2	2023	0		0	ja	1															0	#Empty!	0	#Empty!	0	#Empty!	0	#Empty!	0	#Empty!	0	#Empty!	0
H68	2	0	-5	2011-08-02	2011-08-01	8	54	4	0	3	0	1	0	0	0	1	2022	0		0	nee	0										Dfra					1	34.11	0	#Empty!	0	#Empty!	0	#Empty!	0	#Empty!	0	#Empty!	0
H69	2	0	-5	2011-08-02	2011-08-01	8	23	3	0	2	0	1	0	0	0	2	2023	1	Egypt	0	nee	0										ETEC	Dfra				1	29.36	0	#Empty!	0	#Empty!	0	#Empty!	0	#Empty!	0	#Empty!	0
H7	2	1	0	2011-04-12	2011-04-11	4	43	3	0	0	0	0	0	0	0	#Empty!	2015	0		0	nee	0										Dfra					1	19.08	0	#Empty!	0	#Empty!	0	#Empty!	0	#Empty!	0	#Empty!	0
H70	2	0	-5	2011-08-03	2011-08-02	8	66	4	0	1	0	0	0	0	0	3	2104	0		0	nee	0															0	#Empty!	0	#Empty!	0	#Empty!	0	#Empty!	0	#Empty!	0	#Empty!	0
H71	2	1	0	2011-08-05	2011-08-04	8	34	3	1	0	0	0	0	0	0	2	2141	0		0	nee	0															0	#Empty!	0	#Empty!	0	#Empty!	0	#Empty!	0	#Empty!	0	#Empty!	0
H72	2	0	-5	2011-08-03	2011-08-02	8	2	1	1	#Empty!	#Empty!	#Empty!	#Empty!	#Empty!	#Empty!	3	2013			-5	missing	-5										Dfra					1	29.64	0	#Empty!	0	#Empty!	0	#Empty!	0	#Empty!	0	#Empty!	0
H73	2	0	-5	2011-08-05	2011-08-04	8	50	3	1	#Empty!	#Empty!	#Empty!	#Empty!	#Empty!	#Empty!	3	2041			-5	missing	-5															0	#Empty!	0	#Empty!	0	#Empty!	0	#Empty!	0	#Empty!	0	#Empty!	0
H74	2	0	-5	2011-08-08	2011-08-07	8	76	4	1	#Empty!	#Empty!	#Empty!	#Empty!	1	#Empty!	3	2042			-5	missing	-5															0	#Empty!	0	#Empty!	0	#Empty!	0	#Empty!	0	#Empty!	0	#Empty!	0
H75	2	0	-5	2011-08-08	2011-08-06	8	54	4	0	2	0	1	0	0	0	3	#Empty!	0		0	nee	0										ETEC					0	#Empty!	0	#Empty!	0	#Empty!	0	#Empty!	0	#Empty!	0	#Empty!	0
H78	2	0	-5	2011-08-15	2011-08-12	8	90	4	0	3	#Empty!	#Empty!	#Empty!	#Empty!	#Empty!	3	2102			-5	missing	-5															0	#Empty!	0	#Empty!	0	#Empty!	0	#Empty!	0	#Empty!	0	#Empty!	0
H8	2	0	-5	2011-04-12	2011-04-08	4	36	3	1	3	0	1	0	0	0	2	2102	0		1	nee	0															0	#Empty!	0	#Empty!	0	#Empty!	0	#Empty!	0	#Empty!	0	#Empty!	0
H80	2	0	-5	2011-08-17	2011-08-12	8	13	2	0	2	#Empty!	#Empty!	#Empty!	#Empty!	#Empty!	3	2041			-5	missing	-5										Dfra					1	28.38	0	#Empty!	0	#Empty!	0	#Empty!	0	#Empty!	0	#Empty!	0
H85	2	0	-5	2011-08-23	2011-08-12	8	32	3	0	#Empty!	#Empty!	#Empty!	#Empty!	#Empty!	#Empty!	3	2041			-5	missing	-5															0	#Empty!	0	#Empty!	0	#Empty!	0	#Empty!	0	#Empty!	0	#Empty!	0
H86	2	0	-5	2011-09-01	2011-08-11	8	3	1	1	3	#Empty!	#Empty!	#Empty!	#Empty!	#Empty!	2	2041			-5	missing	-5										aEPEC	Dfra				1	19.37	0	#Empty!	0	#Empty!	0	#Empty!	0	#Empty!	0	#Empty!	0
H87	2	0	-5	2011-09-05	2011-09-02	9	4	1	1	#Empty!	#Empty!	#Empty!	#Empty!	#Empty!	#Empty!	3	2104			-5	missing	-5															0	#Empty!	0	#Empty!	0	#Empty!	0	#Empty!	0	#Empty!	0	#Empty!	0
H88	2	0	-5	2011-09-05	2011-09-04	9	7	2	1	2	0	1	0	0	0	2	2104	0		0	nee	0										Dfra					1	30.96	0	#Empty!	0	#Empty!	0	#Empty!	0	#Empty!	0	#Empty!	0
H89	2	0	-5	2011-09-05	2011-09-04	9	8	2	0	#Empty!	#Empty!	#Empty!	#Empty!	#Empty!	#Empty!	3	2104			-5	missing	-5										Dfra					1	27.94	0	#Empty!	0	#Empty!	0	#Empty!	0	#Empty!	0	#Empty!	0
H9	2	0	-5	2011-04-13	2011-04-13	4	7	2	1	#Empty!	#Empty!	#Empty!	#Empty!	#Empty!	#Empty!	2	2012			-5	missing	-5										aEPEC	EAEC	Glam	Dfra		1	32.27	1	35.54	0	#Empty!	0	#Empty!	0	#Empty!	0	#Empty!	0
H90	2	0	-5	2011-09-05	2011-09-04	9	37	3	1	#Empty!	#Empty!	#Empty!	#Empty!	#Empty!	#Empty!	2	2104			-5	missing	-5										Dfra					1	27.44	0	#Empty!	0	#Empty!	0	#Empty!	0	#Empty!	0	#Empty!	0
H92	2	0	-5	2011-09-08	2011-09-08	9	3	1	1	1	0	0	0	0	1	3	2102	0		0	nee	0										aEPEC	Dfra				1	29.41	0	#Empty!	0	#Empty!	0	#Empty!	0	#Empty!	0	#Empty!	0
H93	2	0	-5	2011-09-14	2011-09-13	9	40	3	1	3	0	1	0	0	0	2	2012	1		0	nee	0										Glam	Dfra				1	29.51	1	30.42	0	#Empty!	0	#Empty!	0	#Empty!	0	#Empty!	0
H94	2	0	-5	2011-09-14	2011-09-13	9	45	3	0	2	0	1	0	0	0	2	2023	0		0	nee	0										Dfra					1	23.82	0	#Empty!	0	#Empty!	0	#Empty!	0	#Empty!	0	#Empty!	0
H95	2	1	0	2011-09-13	2011-09-12	9	54	4	1	0	0	0	0	0	0	3	2182	0		0	nee	0															0	#Empty!	0	#Empty!	0	#Empty!	0	#Empty!	0	#Empty!	0	#Empty!	0
H96	2	0	-5	2011-09-15	2011-09-14	9	62	4	1	#Empty!	#Empty!	#Empty!	#Empty!	#Empty!	#Empty!	3	2102			-5	missing	-5															0	#Empty!	0	#Empty!	0	#Empty!	0	#Empty!	0	#Empty!	0	#Empty!	0
H97	2	0	-5	2011-09-15	2011-09-14	9	11	2	1	3	0	#Empty!	#Empty!	#Empty!	#Empty!	2	2042			-5	missing	-5															0	#Empty!	0	#Empty!	0	#Empty!	0	#Empty!	0	#Empty!	0	#Empty!	0
H98	2	0	-5	2011-09-16	2011-09-15	9	50	3	0	#Empty!	#Empty!	#Empty!	#Empty!	1	1	1	2034	1	Turkey	-5	missing	-5															0	#Empty!	0	#Empty!	0	#Empty!	0	#Empty!	0	#Empty!	0	#Empty!	0
H99	2	0	-5	2011-09-20	2011-09-16	9	36	3	1	3	0	1	0	0	0	2	2011	0		0	nee	0															0	#Empty!	0	#Empty!	0	#Empty!	0	#Empty!	0	#Empty!	0	#Empty!	0
L0001	3	0	-5	2010-07-14	2010-07-14	7	85	4	1	2	0	1	0	0	0	#Empty!	#Empty!	0		0	Nee	0			Neg												0	#Empty!	0	#Empty!	0	#Empty!	0	#Empty!	0	#Empty!	0	#Empty!	0
L0002	3	0	-5	2010-07-15	2010-07-15	7	1	1	1	1	0	1	0	0	0	#Empty!	#Empty!	0		0	Nee	0			Neg												0	#Empty!	0	#Empty!	0	#Empty!	0	#Empty!	0	#Empty!	0	#Empty!	0
L0003	3	0	-5	2010-07-20	2010-07-19	7	60	4	1	3	0	0	0	0	0	#Empty!	#Empty!	0		0	Nee	0			Neg							aEPECz	Cpar				0	#Empty!	0	#Empty!	1	40.11	0	#Empty!	0	#Empty!	0	#Empty!	0
L0004	3	0	-5	2010-07-20	2010-07-19	7	32	3	0	2	0	1	0	0	1	#Empty!	#Empty!	0		0	ja	1			Neg							aEPEC					0	#Empty!	0	#Empty!	0	#Empty!	0	#Empty!	0	#Empty!	0	#Empty!	0
L0006	3	0	-5	2010-07-22	2010-07-21	7	33	3	0	1	0	1	0	0	0	#Empty!	#Empty!	0		0	Nee	0			Neg												0	#Empty!	0	#Empty!	0	#Empty!	0	#Empty!	0	#Empty!	0	#Empty!	0
L0008	3	0	-5	2010-07-23	2010-07-22	7	74	4	1	2	0	1	0	0	0	#Empty!	#Empty!	0		0	ja	1			Neg							aEPECz					0	#Empty!	0	#Empty!	0	#Empty!	0	#Empty!	0	#Empty!	0	#Empty!	0
L0009	3	1	0	2010-07-23	2010-07-21	7	4	1	1	0	0	0	0	0	0	#Empty!	#Empty!	0		0	Nee	0			Neg							Glam	Dfra				1	29.51	1	18.32	0	#Empty!	0	#Empty!	0	#Empty!	0	#Empty!	0
L0010	3	1	0	2010-07-23	2010-07-22	7	67	4	0	0	0	0	0	0	0	#Empty!	#Empty!	1		0	Nee	0			Neg												0	#Empty!	0	#Empty!	0	#Empty!	0	#Empty!	0	#Empty!	0	#Empty!	0
L0012	3	0	-5	2010-07-27	2010-07-27	7	36	3	0	1	1	1	1	0	0	#Empty!	#Empty!	1		0	Nee	0	Cryptosporidium parvum		Neg							Cpar					0	#Empty!	0	#Empty!	1	25.18	0	#Empty!	0	#Empty!	0	#Empty!	0
L0013	3	0	-5	2010-07-28	2010-07-28	7	22	3	1	3	0	1	0	0	0	#Empty!	#Empty!	1	Greece	0	Nee	0			Neg							Cdif					0	#Empty!	0	#Empty!	0	#Empty!	0	#Empty!	0	#Empty!	0	#Empty!	0
L0014	3	0	-5	2010-07-28	2010-07-27	7	55	4	0	2	0	1	0	0	0	#Empty!	#Empty!	0		0	Nee	0			Neg							aEPECz					0	#Empty!	0	#Empty!	0	#Empty!	0	#Empty!	0	#Empty!	0	#Empty!	0
L0016	3	1	0	2010-07-28	2010-07-27	7	67	4	0	0	0	0	0	0	0	#Empty!	#Empty!	1		0	ja	1			Neg												0	#Empty!	0	#Empty!	0	#Empty!	0	#Empty!	0	#Empty!	0	#Empty!	0
L0017	3	0	-5	2010-07-31	2010-07-31	7	58	4	0	1	0	1	0	0	0	#Empty!	#Empty!	0		0	Nee	0			Neg												0	#Empty!	0	#Empty!	0	#Empty!	0	#Empty!	0	#Empty!	0	#Empty!	0
L0018	3	1	0	2010-08-02	2010-07-30	7	72	4	1	0	0	0	0	0	0	#Empty!	#Empty!	0		0	Nee	0			Neg												0	#Empty!	0	#Empty!	0	#Empty!	0	#Empty!	0	#Empty!	0	#Empty!	0
L0019	3	1	0	2010-08-02	2010-07-31	7	70	4	1	0	0	0	0	0	0	#Empty!	#Empty!	0		0	Nee	0			Neg												0	#Empty!	0	#Empty!	0	#Empty!	0	#Empty!	0	#Empty!	0	#Empty!	0
L0020	3	1	0	2010-08-03	2010-08-03	8	33	3	0	0	0	0	0	0	0	#Empty!	#Empty!	0		0	Nee	0			Neg							Dfra					1	30.01	0	#Empty!	0	#Empty!	0	#Empty!	0	#Empty!	0	#Empty!	0
L0021	3	0	-5	2010-08-03	2010-08-02	8	0	1	0	2	1	1	0	0	0	#Empty!	#Empty!	1	Tunisia	0	Nee	0			Neg							aEPEC	EAEC	Cdif			0	#Empty!	0	#Empty!	0	#Empty!	0	#Empty!	0	#Empty!	0	#Empty!	0
L0022	3	0	-5	2010-08-03	2010-07-31	7	33	3	0	3	0	1	0	0	0	#Empty!	#Empty!	1	Argentina, Brasil, Chili	0	Nee	0			Neg												0	#Empty!	0	#Empty!	0	#Empty!	0	#Empty!	0	#Empty!	0	#Empty!	0
L0023	3	1	0	2010-08-04	2010-08-03	8	33	3	0	0	0	0	0	0	0	#Empty!	#Empty!	0		0	Nee	0			Neg												0	#Empty!	0	#Empty!	0	#Empty!	0	#Empty!	0	#Empty!	0	#Empty!	0
L0024	3	0	-5	2010-08-04	2010-08-04	8	32	3	1	3	0	1	0	0	0	#Empty!	#Empty!	0		0	Nee	0			Neg												0	#Empty!	0	#Empty!	0	#Empty!	0	#Empty!	0	#Empty!	0	#Empty!	0
L0025	3	0	-5	2010-08-05	2010-08-04	8	64	4	0	3	0	1	0	0	1	#Empty!	#Empty!	0		1	ja	1	Clostridium difficille		Neg							Cdif					0	#Empty!	0	#Empty!	0	#Empty!	0	#Empty!	0	#Empty!	0	#Empty!	0
L0026	3	1	0	2010-08-05	2010-08-05	8	35	3	0	0	0	0	0	0	0	#Empty!	#Empty!	0		0	Nee	0			Neg												0	#Empty!	0	#Empty!	0	#Empty!	0	#Empty!	0	#Empty!	0	#Empty!	0
L0027	3	1	0	2010-08-05	2010-08-04	8	52	4	1	0	0	0	0	0	0	#Empty!	#Empty!	0		0	Nee	0			Neg												0	#Empty!	0	#Empty!	0	#Empty!	0	#Empty!	0	#Empty!	0	#Empty!	0
L0028	3	0	-5	2010-08-05	2010-08-04	8	32	3	0	3	0	1	1	0	1	#Empty!	#Empty!	0		0	ja	1			Neg							aEPECz					0	#Empty!	0	#Empty!	0	#Empty!	0	#Empty!	0	#Empty!	0	#Empty!	0
L0029	3	0	-5	2010-08-06	2010-08-04	8	24	3	1	3	0	1	0	1	0	#Empty!	#Empty!	1	Spain	0	Nee	0			Neg							aEPECz					0	#Empty!	0	#Empty!	0	#Empty!	0	#Empty!	0	#Empty!	0	#Empty!	0
L0030	3	1	0	2010-08-09	2010-08-05	8	3	1	1	0	0	0	0	0	0	#Empty!	#Empty!	0		0	Nee	0			Neg												0	#Empty!	0	#Empty!	0	#Empty!	0	#Empty!	0	#Empty!	0	#Empty!	0
L0031	3	0	-5	2010-08-09	2010-08-05	8	33	3	0	1	0	1	0	0	0	#Empty!	#Empty!	0		0	Nee	0			Neg												0	#Empty!	0	#Empty!	0	#Empty!	0	#Empty!	0	#Empty!	0	#Empty!	0
L0032	3	0	-5	2010-08-10	2010-08-09	8	20	2	1	3	0	1	0	0	0	#Empty!	#Empty!	1	Greece	0	Nee	0			Neg												0	#Empty!	0	#Empty!	0	#Empty!	0	#Empty!	0	#Empty!	0	#Empty!	0
L0034	3	0	-5	2010-08-10	2010-08-10	8	48	3	1	1	0	0	0	0	0	#Empty!	#Empty!	1	Greece	-5	Onbekend	-5			Neg							ETEC	EAEC				0	#Empty!	0	#Empty!	0	#Empty!	0	#Empty!	0	#Empty!	0	#Empty!	0
L0035	3	0	-5	2010-08-11	2010-08-11	8	26	3	0	3	0	0	0	1	0	#Empty!	#Empty!	0		0	Nee	0	STEC	38.65	Neg							STECz	Cpar				0	#Empty!	0	#Empty!	1	40.06	0	#Empty!	0	#Empty!	0	#Empty!	0
L0036	3	0	-5	2010-08-12	2010-08-12	8	24	3	0	2	0	1	0	0	1	#Empty!	#Empty!	0		1	Nee	0			Neg							Cdif					0	#Empty!	0	#Empty!	0	#Empty!	0	#Empty!	0	#Empty!	0	#Empty!	0
L0037	3	0	-5	2010-08-16	2010-08-13	8	46	3	0	2	0	1	1	0	0	#Empty!	#Empty!	0		0	ja	1			Neg												0	#Empty!	0	#Empty!	0	#Empty!	0	#Empty!	0	#Empty!	0	#Empty!	0
L0038	3	1	0	2010-08-16	2010-08-13	8	62	4	0	0	0	0	0	0	0	#Empty!	#Empty!			0	Onbekend	-5			Neg												0	#Empty!	0	#Empty!	0	#Empty!	0	#Empty!	0	#Empty!	0	#Empty!	0
L0039	3	1	0	2010-08-16	2010-08-16	8	48	3	1	0	0	0	0	0	0	#Empty!	#Empty!			0	Onbekend	-5			Neg												0	#Empty!	0	#Empty!	0	#Empty!	0	#Empty!	0	#Empty!	0	#Empty!	0
L0040	3	0	-5	2010-08-17	2010-08-16	8	32	3	0	2	1	1	1	0	0	#Empty!	#Empty!	0		0	Nee	0			Neg												0	#Empty!	0	#Empty!	0	#Empty!	0	#Empty!	0	#Empty!	0	#Empty!	0
L0041	3	0	-5	2010-08-17	2010-08-16	8	63	4	1	2	0	1	0	0	0	#Empty!	#Empty!	0		0	ja	1			Neg												0	#Empty!	0	#Empty!	0	#Empty!	0	#Empty!	0	#Empty!	0	#Empty!	0
L0042	3	0	-5	2010-08-17	2010-08-16	8	21	3	1	3	0	1	0	0	1	#Empty!	#Empty!	0		0	Nee	0			Neg												0	#Empty!	0	#Empty!	0	#Empty!	0	#Empty!	0	#Empty!	0	#Empty!	0
L0043	3	0	-5	2010-08-19	2010-08-18	8	47	3	0	2	0	1	0	0	0	#Empty!	#Empty!	1	Ghana	0	Nee	0			Neg							ETEC	EAEC	aEPEC			0	#Empty!	0	#Empty!	0	#Empty!	0	#Empty!	0	#Empty!	0	#Empty!	0
L0044	3	1	0	2010-08-19	2010-08-18	8	51	4	1	0	0	0	0	0	0	#Empty!	#Empty!	0		0	Nee	0			Neg												0	#Empty!	0	#Empty!	0	#Empty!	0	#Empty!	0	#Empty!	0	#Empty!	0
L0045	3	1	0	2010-08-20	2010-08-19	8	25	3	0	0	0	0	0	0	0	#Empty!	#Empty!	1		0	Nee	0			Neg							aEPECz					0	#Empty!	0	#Empty!	0	#Empty!	0	#Empty!	0	#Empty!	0	#Empty!	0
L0046	3	0	-5	2010-08-25	2010-08-23	8	44	3	1	1	1	1	0	1	0	#Empty!	#Empty!	0		0	Nee	0			Neg												0	#Empty!	0	#Empty!	0	#Empty!	0	#Empty!	0	#Empty!	0	#Empty!	0
L0047	3	0	-5	2010-08-25	2010-08-18	8	60	4	1	0	0	1	0	0	0	#Empty!	#Empty!	0		0	Nee	0	Giardia lamblia		Neg							Glam					0	#Empty!	1	23.09	0	#Empty!	0	#Empty!	0	#Empty!	0	#Empty!	0
L0048	3	1	0	2010-08-26	2010-08-26	8	39	3	1	0	0	0	0	0	0	#Empty!	#Empty!	0		1	Nee	0			Neg							Dfra					1	21.08	0	#Empty!	0	#Empty!	0	#Empty!	0	#Empty!	0	#Empty!	0
L0049	3	1	0	2010-08-27	2010-08-26	8	33	3	0	0	0	0	0	0	0	#Empty!	#Empty!	1	India	1	Nee	0			Neg							Glam					0	#Empty!	1	17.98	0	#Empty!	0	#Empty!	0	#Empty!	0	#Empty!	0
L0050	3	0	-5	2010-08-27	2010-08-26	8	72	4	1	3	0	1	0	0	0	#Empty!	#Empty!	0		0	ja	1			Neg												0	#Empty!	0	#Empty!	0	#Empty!	0	#Empty!	0	#Empty!	0	#Empty!	0
L0051	3	0	-5	2010-08-27	2010-08-26	8	39	3	1	1	0	1	0	0	1	#Empty!	#Empty!	0		0	Nee	0	Campylobacter coli	22.64	Neg							Camp					0	#Empty!	0	#Empty!	0	#Empty!	0	#Empty!	1	20.6	0	#Empty!	1
L0052	3	1	0	2010-08-30	2010-08-28	8	65	4	0	0	0	0	0	0	0	#Empty!	#Empty!	0		0	Nee	0			Neg												0	#Empty!	0	#Empty!	0	#Empty!	0	#Empty!	0	#Empty!	0	#Empty!	0
L0054	3	0	-5	2010-08-30	2010-08-26	8	28	3	0	3	0	0	0	0	0	#Empty!	#Empty!	0		0	Nee	0			Neg												0	#Empty!	0	#Empty!	0	#Empty!	0	#Empty!	0	#Empty!	0	#Empty!	0
L0055	3	1	0	2010-08-30	2010-08-30	8	66	4	1	0	0	0	0	0	0	#Empty!	#Empty!	1	Dominican republic	0	Nee	0			Neg							ETEC	aEPECz	EAECz			0	#Empty!	0	#Empty!	0	#Empty!	0	#Empty!	0	#Empty!	0	#Empty!	0
L0056	3	1	0	2010-08-30	2010-08-30	8	46	3	0	0	0	0	0	0	0	#Empty!	#Empty!	0		0	Nee	0			Neg												0	#Empty!	0	#Empty!	0	#Empty!	0	#Empty!	0	#Empty!	0	#Empty!	0
L0057	3	0	-5	2010-08-31	2010-08-29	8	33	3	1	1	0	1	0	0	1	#Empty!	#Empty!	0		0	ja	1	Cryptosporidium parvum		Neg							Cpar					0	#Empty!	0	#Empty!	1	28.23	0	#Empty!	0	#Empty!	0	#Empty!	0
L0058	3	1	0	2010-08-31	2010-08-31	8	49	3	1	0	0	0	0	0	0	#Empty!	#Empty!	0		0	Nee	0			Neg							Dfra					1	24.81	0	#Empty!	0	#Empty!	0	#Empty!	0	#Empty!	0	#Empty!	0
L0059	3	1	0	2010-08-31	2010-08-30	8	53	4	1	0	0	0	0	0	0	#Empty!	#Empty!	1	Croatia	0	Nee	0			Neg												0	#Empty!	0	#Empty!	0	#Empty!	0	#Empty!	0	#Empty!	0	#Empty!	0
L0060	3	1	0	2010-09-01	2010-09-01	9	14	2	1	0	0	0	0	0	0	#Empty!	#Empty!	1		0	Nee	0			Neg							Dfra					1	28.89	0	#Empty!	0	#Empty!	0	#Empty!	0	#Empty!	0	#Empty!	0
L0061	3	1	0	2010-09-01	2010-09-01	9	22	3	1	0	0	0	0	0	0	#Empty!	#Empty!	1	Italy	0	Nee	0			Neg							Dfra	aEPEC				1	22.1	0	#Empty!	0	#Empty!	0	#Empty!	0	#Empty!	0	#Empty!	0
L0063	3	0	-5	2010-09-06	2010-09-04	9	20	2	0	3	0	0	0	0	0	#Empty!	#Empty!	0		0	Nee	0			Neg												0	#Empty!	0	#Empty!	0	#Empty!	0	#Empty!	0	#Empty!	0	#Empty!	0
L0065	3	1	0	2010-09-09	2010-09-08	9	29	3	1	0	0	0	0	0	0	#Empty!	#Empty!	0		0	Nee	0			Neg												0	#Empty!	0	#Empty!	0	#Empty!	0	#Empty!	0	#Empty!	0	#Empty!	0
L0066	3	0	-5	2010-09-09	2010-09-09	9	48	3	1	3	0	0	0	0	0	#Empty!	#Empty!	0		0	Nee	0	Dientamoeba fragilis		Neg							Dfra					1	17.79	0	#Empty!	0	#Empty!	0	#Empty!	0	#Empty!	0	#Empty!	0
L0067	3	0	-5	2010-09-09	2010-09-09	9	45	3	1	0	0	1	0	1	0	#Empty!	#Empty!	0		0	Nee	0			Neg												0	#Empty!	0	#Empty!	0	#Empty!	0	#Empty!	0	#Empty!	0	#Empty!	0
L0069	3	0	-5	2010-09-10	2010-09-10	9	20	2	1	3	0	1	0	0	0	#Empty!	#Empty!	1	Hungary	0	Nee	0			Neg												0	#Empty!	0	#Empty!	0	#Empty!	0	#Empty!	0	#Empty!	0	#Empty!	0
L0070	3	0	-5	2010-09-13	2010-09-11	9	33	3	1	#Empty!	0	1	0	0	0	#Empty!	#Empty!	0		0	ja	1			Neg												0	#Empty!	0	#Empty!	0	#Empty!	0	#Empty!	0	#Empty!	0	#Empty!	0
L0072	3	1	0	2010-09-17	2010-09-17	9	65	4	1	0	0	0	0	0	0	#Empty!	#Empty!	0		0	Nee	0			Neg							Dfra					1	17.8	0	#Empty!	0	#Empty!	0	#Empty!	0	#Empty!	0	#Empty!	0
L0073	3	1	0	2010-09-20	2010-09-18	9	53	4	1	0	0	0	0	0	0	#Empty!	#Empty!			0	Onbekend	-5			Neg							Dfra					1	21.52	0	#Empty!	0	#Empty!	0	#Empty!	0	#Empty!	0	#Empty!	0
L0074	3	0	-5	2010-09-20	2010-09-20	9	25	3	1	3	1	0	0	0	0	#Empty!	#Empty!			0	Onbekend	-5			Neg							Cdif					0	#Empty!	0	#Empty!	0	#Empty!	0	#Empty!	0	#Empty!	0	#Empty!	0
L0075	3	1	0	2010-09-20	2010-09-20	9	34	3	1	0	0	0	0	0	0	#Empty!	#Empty!			0	Onbekend	-5			Neg							aEPECz					0	#Empty!	0	#Empty!	0	#Empty!	0	#Empty!	0	#Empty!	0	#Empty!	0
L0076	3	0	-5	2010-09-23	2010-09-22	9	58	4	1	3	0	1	0	0	0	#Empty!	#Empty!	0		0	ja	1			Neg												0	#Empty!	0	#Empty!	0	#Empty!	0	#Empty!	0	#Empty!	0	#Empty!	0
L0077	3	0	-5	2010-09-23	2010-09-22	9	19	2	0	0	0	1	0	1	1	#Empty!	#Empty!	1	USA	0	Nee	0			Neg												0	#Empty!	0	#Empty!	0	#Empty!	0	#Empty!	0	#Empty!	0	#Empty!	0
L0078	3	0	-5	2010-09-27	2010-09-22	9	13	2	0	3	0	1	0	0	0	#Empty!	#Empty!	0		0	Nee	0	Dientamoeba fragilis		Neg							Dfra					1	29.07	0	#Empty!	0	#Empty!	0	#Empty!	0	#Empty!	0	#Empty!	0
L0079	3	1	0	2010-09-27	2010-09-23	9	17	2	0	0	0	0	0	0	0	#Empty!	#Empty!	0		0	Nee	0			Neg							Dfra					1	24.03	0	#Empty!	0	#Empty!	0	#Empty!	0	#Empty!	0	#Empty!	0
L0080	3	1	0	2010-09-28	2010-09-27	9	61	4	1	0	0	0	0	0	0	#Empty!	#Empty!	0		0	Nee	0			Neg												0	#Empty!	0	#Empty!	0	#Empty!	0	#Empty!	0	#Empty!	0	#Empty!	0
L0082	3	1	0	2010-09-29	2010-09-29	9	61	4	0	0	0	0	0	0	0	#Empty!	#Empty!	0		0	Nee	0			Neg							Dfra					1	24.21	0	#Empty!	0	#Empty!	0	#Empty!	0	#Empty!	0	#Empty!	0
L0083	3	0	-5	2010-09-30	2010-09-30	9	30	3	0	1	0	0	1	0	1	#Empty!	#Empty!	1	Malta	0	Nee	0	Salmonella enterica	24.84	Neg							Salm					0	#Empty!	0	#Empty!	0	#Empty!	0	#Empty!	0	#Empty!	0	#Empty!	0
L0085	3	0	-5	2010-10-01	2010-10-01	10	44	3	0	3	0	1	0	0	0	#Empty!	#Empty!	0		0	ja	1			Neg												0	#Empty!	0	#Empty!	0	#Empty!	0	#Empty!	0	#Empty!	0	#Empty!	0
L0087	3	0	-5	2010-10-02	2010-10-01	10	60	4	0	1	0	0	0	0	0	#Empty!	#Empty!	-10		0	onbekend	-5	Campylobacter jejuni	23,42	Neg							Camp					0	#Empty!	0	#Empty!	0	#Empty!	0	#Empty!	1	24.19	0	#Empty!	1
L0088	3	1	0	2010-10-05	2010-10-04	10	7	2	0	0	0	0	0	0	0	#Empty!	#Empty!	0		1	Nee	0			Neg												0	#Empty!	0	#Empty!	0	#Empty!	0	#Empty!	0	#Empty!	0	#Empty!	0
L0089	3	0	-5	2010-10-05	2010-10-04	10	24	3	0	0	0	1	0	0	1	#Empty!	#Empty!	0		0	Nee	0			Neg												0	#Empty!	0	#Empty!	0	#Empty!	0	#Empty!	0	#Empty!	0	#Empty!	0
L0090	3	1	0	2010-10-05	2010-10-05	10	19	2	1	0	0	0	0	0	0	#Empty!	#Empty!	1	Syria	0	Nee	0	Campylobacter coli	39.60	Neg												0	#Empty!	0	#Empty!	0	#Empty!	0	#Empty!	0	#Empty!	0	#Empty!	0
L0091	3	0	-5	2010-10-05	2010-10-05	10	51	4	0	3	0	0	0	0	0	#Empty!	#Empty!	0		0	Nee	0			Neg												0	#Empty!	0	#Empty!	0	#Empty!	0	#Empty!	0	#Empty!	0	#Empty!	0
L0092	3	0	-5	2010-10-06	2010-10-05	10	34	3	1	2	0	1	1	0	0	#Empty!	#Empty!	0		0	Nee	0	Giardia lamblia		Neg							Glam					0	#Empty!	1	20.05	0	#Empty!	0	#Empty!	0	#Empty!	0	#Empty!	0
L0093	3	0	-5	2010-10-06	2010-10-06	10	25	3	1	3	0	0	0	0	0	#Empty!	#Empty!	1	Croatia	0	Nee	0	Dientamoeba fragilis		Neg							Dfra					1	24.94	0	#Empty!	0	#Empty!	0	#Empty!	0	#Empty!	0	#Empty!	0
L0094	3	0	-5	2010-10-06	2010-10-05	10	66	4	1	3	0	0	0	0	0	#Empty!	#Empty!	0		0	Nee	0			Neg												0	#Empty!	0	#Empty!	0	#Empty!	0	#Empty!	0	#Empty!	0	#Empty!	0
L0095	3	0	-5	2010-10-08	2010-09-30	9	25	3	1	2	0	1	0	0	0	#Empty!	#Empty!	1	Morocco	0	Nee	0			Neg												0	#Empty!	0	#Empty!	0	#Empty!	0	#Empty!	0	#Empty!	0	#Empty!	0
L0096	3	0	-5	2010-10-11	2010-10-07	10	70	4	1	2	0	1	0	1	0	#Empty!	#Empty!	0		0	ja	1			Neg												0	#Empty!	0	#Empty!	0	#Empty!	0	#Empty!	0	#Empty!	0	#Empty!	0
L0097	3	1	0	2010-10-11	2010-10-11	10	51	4	1	0	0	0	0	0	0	#Empty!	#Empty!	0		0	Nee	0			Neg							aEPEC	Dfra				1	15.38	0	#Empty!	0	#Empty!	0	#Empty!	0	#Empty!	0	#Empty!	0
L0098	3	0	-5	2010-10-13	2010-10-12	10	49	3	1	1	0	1	0	0	0	#Empty!	#Empty!	0		0	Nee	0			Neg												0	#Empty!	0	#Empty!	0	#Empty!	0	#Empty!	0	#Empty!	0	#Empty!	0
L0099	3	1	0	2010-10-13	2010-10-09	10	33	3	1	0	0	0	0	0	0	#Empty!	#Empty!	0		0	ja	1			Neg												0	#Empty!	0	#Empty!	0	#Empty!	0	#Empty!	0	#Empty!	0	#Empty!	0
L0100	3	0	-5	2010-10-14	2010-10-13	10	8	2	0	2	0	0	0	0	0	#Empty!	#Empty!	0		0	Nee	0	Salmonella enterica	29,98	Neg							Salm					0	#Empty!	0	#Empty!	0	#Empty!	0	#Empty!	0	#Empty!	0	#Empty!	0
L0101	3	1	0	2010-10-14	2010-10-14	10	31	3	0	0	0	0	0	0	0	#Empty!	#Empty!	0		1	Nee	0			Neg												0	#Empty!	0	#Empty!	0	#Empty!	0	#Empty!	0	#Empty!	0	#Empty!	0
L0102	3	1	0	2010-10-15	2010-10-13	10	7	2	1	0	0	0	0	0	0	#Empty!	#Empty!	0		0	Nee	0			Neg												0	#Empty!	0	#Empty!	0	#Empty!	0	#Empty!	0	#Empty!	0	#Empty!	0
L0103	3	0	-5	2010-10-15	2010-10-15	10	54	4	0	2	0	1	0	0	0	#Empty!	#Empty!	0		1	Nee	0			Neg												0	#Empty!	0	#Empty!	0	#Empty!	0	#Empty!	0	#Empty!	0	#Empty!	0
L0104	3	0	-5	2010-10-15	2010-10-15	10	59	4	0	2	0	1	0	0	0	#Empty!	#Empty!	0		0	Nee	0	Dientamoeba fragilis		Neg							Dfra					1	27.16	0	#Empty!	0	#Empty!	0	#Empty!	0	#Empty!	0	#Empty!	0
L0105	3	0	-5	2010-10-18	2010-10-18	10	90	4	1	3	0	0	0	0	0	#Empty!	#Empty!	0		0	Nee	0			Neg												0	#Empty!	0	#Empty!	0	#Empty!	0	#Empty!	0	#Empty!	0	#Empty!	0
L0106	3	1	0	2010-10-18	2010-10-18	10	61	4	0	0	0	0	0	0	0	#Empty!	#Empty!	0		0	ja	1			Neg							Glam					0	#Empty!	1	24.97	0	#Empty!	0	#Empty!	0	#Empty!	0	#Empty!	0
L0107	3	0	-5	2010-10-19	2010-10-18	10	26	3	1	2	0	1	0	0	0	#Empty!	#Empty!	0		0	Nee	0			Neg												0	#Empty!	0	#Empty!	0	#Empty!	0	#Empty!	0	#Empty!	0	#Empty!	0
L0108	3	1	0	2010-10-19	2010-10-15	10	22	3	1	0	0	0	0	0	0	#Empty!	#Empty!	0		0	Nee	0			Neg												0	#Empty!	0	#Empty!	0	#Empty!	0	#Empty!	0	#Empty!	0	#Empty!	0
L0109	3	1	0	2010-10-19	2010-10-18	10	60	4	0	0	0	0	0	0	0	#Empty!	#Empty!	0		0	Nee	0			Neg												0	#Empty!	0	#Empty!	0	#Empty!	0	#Empty!	0	#Empty!	0	#Empty!	0
L0110	3	1	0	2010-10-20	2010-10-20	10	80	4	1	0	0	0	0	0	0	#Empty!	#Empty!	0		0	ja	1			Neg												0	#Empty!	0	#Empty!	0	#Empty!	0	#Empty!	0	#Empty!	0	#Empty!	0
L0112	3	1	0	2010-10-20	2010-10-20	10	31	3	0	0	0	0	0	0	0	#Empty!	#Empty!	0		0	Nee	0			Neg												0	#Empty!	0	#Empty!	0	#Empty!	0	#Empty!	0	#Empty!	0	#Empty!	0
L0113	3	0	-5	2010-10-21	2010-10-19	10	28	3	1	2	0	1	0	0	0	#Empty!	#Empty!	0		0	Nee	0	Cryptosporidium parvum		Neg							Cpar					0	#Empty!	0	#Empty!	1	29.65	0	#Empty!	0	#Empty!	0	#Empty!	0
L0114	3	0	-5	2010-10-21	2010-10-20	10	52	4	0	1	1	1	0	0	0	#Empty!	#Empty!	1	Nepal	1	Nee	0	Dientamoeba fragilis		Neg							Dfra					1	27.09	0	#Empty!	0	#Empty!	0	#Empty!	0	#Empty!	0	#Empty!	0
L0115	3	1	0	2010-10-22	2010-10-20	10	25	3	0	0	0	0	0	0	0	#Empty!	#Empty!	0		0	Nee	0			Neg												0	#Empty!	0	#Empty!	0	#Empty!	0	#Empty!	0	#Empty!	0	#Empty!	0
L0117	3	0	-5	2010-10-26	2010-10-26	10	62	4	1	3	0	1	0	0	1	#Empty!	#Empty!	0		0	Nee	0	Dientamoeba fragilis		Neg							Dfra					1	18.11	0	#Empty!	0	#Empty!	0	#Empty!	0	#Empty!	0	#Empty!	0
L0120	3	0	-5	2010-11-02	2010-11-02	11	31	3	0	3	0	1	1	0	0	#Empty!	#Empty!	0		0	Nee	0			Neg												0	#Empty!	0	#Empty!	0	#Empty!	0	#Empty!	0	#Empty!	0	#Empty!	0
L0121	3	0	-5	2010-11-05	2010-11-05	11	57	4	0	3	0	0	0	0	0	#Empty!	#Empty!	0		0	Nee	0			Neg							Dfra					1	30.59	0	#Empty!	0	#Empty!	0	#Empty!	0	#Empty!	0	#Empty!	0
L0122	3	0	-5	2010-11-05	2010-11-05	11	78	4	1	2	0	1	0	0	0	#Empty!	#Empty!	0		0	Nee	0			Neg												0	#Empty!	0	#Empty!	0	#Empty!	0	#Empty!	0	#Empty!	0	#Empty!	0
L0123	3	0	-5	2010-11-06	2010-11-04	11	64	4	0	2	0	1	0	0	0	#Empty!	#Empty!	1	Morocco	0	Nee	0	Shigella/EIEC	18.77	Neg							EIEC	EAEC	tEPECz			0	#Empty!	0	#Empty!	0	#Empty!	0	#Empty!	0	#Empty!	0	#Empty!	0
L0124	3	1	0	2010-11-08	2010-11-08	11	68	4	0	0	0	0	0	0	0	#Empty!	#Empty!	0		1	Nee	0			Neg							Dfra					1	26.44	0	#Empty!	0	#Empty!	0	#Empty!	0	#Empty!	0	#Empty!	0
L0125	3	0	-5	2010-11-10	2010-11-09	11	48	3	0	2	0	0	0	0	0	#Empty!	#Empty!	0		0	Nee	0	Campylobacter jejuni		Pos							Camp					0	#Empty!	0	#Empty!	0	#Empty!	0	#Empty!	1	25.04	0	#Empty!	1
L0126	3	1	0	2010-11-10	2010-11-09	11	70	4	0	0	0	0	0	0	0	#Empty!	#Empty!	0		0	Nee	0	Campylobacter jejuni	37.36	Neg							aEPEC					0	#Empty!	0	#Empty!	0	#Empty!	0	#Empty!	0	#Empty!	0	#Empty!	0
L0127	3	0	-5	2010-11-11	2010-11-10	11	3	1	0	2	0	0	0	0	0	#Empty!	#Empty!	0		0	Nee	0	Dientamoeba fragilis		Neg							EAEC					0	#Empty!	0	#Empty!	0	#Empty!	0	#Empty!	0	#Empty!	0	#Empty!	0
L0128	3	0	-5	2010-11-12	2010-11-11	11	29	3	0	3	0	1	1	0	0	#Empty!	#Empty!	0		0	Nee	0			Neg												0	#Empty!	0	#Empty!	0	#Empty!	0	#Empty!	0	#Empty!	0	#Empty!	0
L0129	3	0	-5	2010-11-16	2010-11-13	11	53	4	1	3	0	0	0	0	0	#Empty!	#Empty!	0		0	Nee	0			Neg												0	#Empty!	0	#Empty!	0	#Empty!	0	#Empty!	0	#Empty!	0	#Empty!	0
L0130	3	0	-5	2010-11-18	2010-11-17	11	12	2	0	1	0	1	0	0	0	#Empty!	#Empty!	0		0	Nee	0			Neg												0	#Empty!	0	#Empty!	0	#Empty!	0	#Empty!	0	#Empty!	0	#Empty!	0
L0131	3	1	0	2010-11-18	2010-11-18	11	52	4	0	0	0	0	0	0	0	#Empty!	#Empty!	0		0	Nee	0			Neg												0	#Empty!	0	#Empty!	0	#Empty!	0	#Empty!	0	#Empty!	0	#Empty!	0
L0132	3	0	-5	2010-11-23	2010-11-22	11	48	3	0	3	0	0	0	0	0	#Empty!	#Empty!	0		0	Nee	0			Neg												0	#Empty!	0	#Empty!	0	#Empty!	0	#Empty!	0	#Empty!	0	#Empty!	0
L0133	3	0	-5	2010-11-24	2010-11-24	11	48	3	0	0	0	0	0	0	0	#Empty!	#Empty!	1	South Afrika	0	Nee	0			Neg												0	#Empty!	0	#Empty!	0	#Empty!	0	#Empty!	0	#Empty!	0	#Empty!	0
L0134	3	1	0	2010-11-25	2010-11-25	11	48	3	0	0	0	0	0	0	0	#Empty!	#Empty!	0		0	Nee	0			Neg												0	#Empty!	0	#Empty!	0	#Empty!	0	#Empty!	0	#Empty!	0	#Empty!	0
L0135	3	1	0	2010-11-29	2010-11-27	11	49	3	1	0	0	0	0	0	0	#Empty!	#Empty!	0		0	Nee	0			Neg												0	#Empty!	0	#Empty!	0	#Empty!	0	#Empty!	0	#Empty!	0	#Empty!	0
L0136	3	1	0	2010-11-29	2010-11-29	11	12	2	0	0	0	0	0	0	0	#Empty!	#Empty!	0		0	Nee	0			Neg												0	#Empty!	0	#Empty!	0	#Empty!	0	#Empty!	0	#Empty!	0	#Empty!	0
L0137	3	0	-5	2010-12-02	2010-11-30	11	35	3	0	1	1	1	0	0	0	#Empty!	#Empty!	0		0	ja	1			Neg												0	#Empty!	0	#Empty!	0	#Empty!	0	#Empty!	0	#Empty!	0	#Empty!	0
L0138	3	0	-5	2010-12-10	2010-12-06	12	29	3	0	2	1	1	0	0	0	#Empty!	#Empty!	0		0	Nee	0	Campylobacter jejuni		Pos							Camp					0	#Empty!	0	#Empty!	0	#Empty!	0	#Empty!	1	20.07	0	#Empty!	1
L0139	3	0	-5	2010-12-11	2010-12-10	12	49	3	0	3	0	0	0	0	0	#Empty!	#Empty!	0		0	Nee	0			Neg							Glam					0	#Empty!	1	35.5	0	#Empty!	0	#Empty!	0	#Empty!	0	#Empty!	0
L0140	3	1	0	2010-12-13	2010-12-10	12	19	2	1	0	0	0	0	0	0	#Empty!	#Empty!	0		0	Nee	0			Neg												0	#Empty!	0	#Empty!	0	#Empty!	0	#Empty!	0	#Empty!	0	#Empty!	0
L0141	3	0	-5	2010-12-15	2010-12-08	12	3	1	1	2	0	1	0	0	0	#Empty!	#Empty!	0		0	Nee	0	Giardia lamblia		Neg							Glam					0	#Empty!	1	19.5	0	#Empty!	0	#Empty!	0	#Empty!	0	#Empty!	0
L0142	3	0	-5	2010-12-17	2010-12-16	12	83	4	0	3	0	0	0	0	0	#Empty!	#Empty!	0		0	ja	1			Neg												0	#Empty!	0	#Empty!	0	#Empty!	0	#Empty!	0	#Empty!	0	#Empty!	0
L0143	3	0	-5	2010-12-18	2010-12-15	12	83	4	1	3	0	0	0	0	1	#Empty!	#Empty!	0		0	ja	1	Dientamoeba fragilis		Neg							Dfra					1	21.29	0	#Empty!	0	#Empty!	0	#Empty!	0	#Empty!	0	#Empty!	0
L0144	3	1	0	2010-12-20	2010-12-15	12	19	2	1	0	0	0	0	0	0	#Empty!	#Empty!	0		0	Nee	0			Neg												0	#Empty!	0	#Empty!	0	#Empty!	0	#Empty!	0	#Empty!	0	#Empty!	0
L0145	3	0	-5	2010-12-21	2010-12-22	12	32	3	1	2	1	1	0	0	0	#Empty!	#Empty!	0		0	Nee	0	Campylobacter jejuni		Pos							Camp					0	#Empty!	0	#Empty!	0	#Empty!	0	#Empty!	1	25.14	0	#Empty!	1
L0146	3	0	-5	2010-12-28	2010-12-23	12	10	2	1	3	0	0	0	0	0	#Empty!	#Empty!	0		0	Nee	0	Dientamoeba fragilis		Neg							Dfra					1	28.48	0	#Empty!	0	#Empty!	0	#Empty!	0	#Empty!	0	#Empty!	0
L0147	3	0	-5	2010-12-30	2010-12-29	12	35	3	1	3	0	1	0	0	0	#Empty!	#Empty!	0		0	Nee	0			Neg												0	#Empty!	0	#Empty!	0	#Empty!	0	#Empty!	0	#Empty!	0	#Empty!	0
L0148	3	1	0	2010-12-31	2010-12-30	12	38	3	0	0	0	0	0	0	0	#Empty!	#Empty!	1	Egypt	0	Nee	0			Neg												0	#Empty!	0	#Empty!	0	#Empty!	0	#Empty!	0	#Empty!	0	#Empty!	0
L0149	3	0	-5	2011-01-07	2011-01-04	1	22	3	0	3	1	1	1	0	0	#Empty!	#Empty!	0		0	Nee	0	Dientamoeba fragilis		Neg							Dfra					1	23.73	0	#Empty!	0	#Empty!	0	#Empty!	0	#Empty!	0	#Empty!	0
L0151	3	0	-5	2011-01-07	2011-01-07	1	42	3	0	3	0	1	0	0	0	#Empty!	#Empty!	0		0	Nee	0			Neg												0	#Empty!	0	#Empty!	0	#Empty!	0	#Empty!	0	#Empty!	0	#Empty!	0
L0152	3	0	-5	2011-01-08	2011-01-08	1	34	3	1	2	0	1	0	0	0	#Empty!	#Empty!	0		1	Nee	0			Neg												0	#Empty!	0	#Empty!	0	#Empty!	0	#Empty!	0	#Empty!	0	#Empty!	0
L0153	3	0	-5	2011-01-11	2011-01-11	1	20	2	1	0	0	1	0	1	1	#Empty!	#Empty!	0		0	Nee	0	Dientamoeba fragilis		Neg							Dfra					1	27.08	0	#Empty!	0	#Empty!	0	#Empty!	0	#Empty!	0	#Empty!	0
L0154	3	0	-5	2011-01-12	2011-01-10	1	46	3	1	3	0	0	0	0	0	#Empty!	#Empty!	0		0	Nee	0			Neg												0	#Empty!	0	#Empty!	0	#Empty!	0	#Empty!	0	#Empty!	0	#Empty!	0
L0155	3	1	0	2011-01-12	2011-01-10	1	31	3	1	0	0	0	0	0	0	#Empty!	#Empty!	0		0	Nee	0			Neg												0	#Empty!	0	#Empty!	0	#Empty!	0	#Empty!	0	#Empty!	0	#Empty!	0
L0156	3	0	-5	2011-01-13	2011-01-12	1	51	4	1	3	0	1	1	0	0	#Empty!	#Empty!	0		0	ja	1	Campylobacter jejuni	32,90	Pos							Camp					0	#Empty!	0	#Empty!	0	#Empty!	0	#Empty!	1	31.29	0	#Empty!	1
L0157	3	0	-5	2011-01-13	2011-01-12	1	18	2	0	3	0	1	0	0	0	#Empty!	#Empty!	0		0	ja	1			Neg												0	#Empty!	0	#Empty!	0	#Empty!	0	#Empty!	0	#Empty!	0	#Empty!	0
L0158	3	0	-5	2011-01-14	2011-01-14	1	47	3	0	3	0	1	0	0	1	#Empty!	#Empty!	0		1	Nee	0			Neg												0	#Empty!	0	#Empty!	0	#Empty!	0	#Empty!	0	#Empty!	0	#Empty!	0
L0159	3	0	-5	2011-01-14	2011-01-14	1	77	4	1	3	0	0	0	0	0	#Empty!	#Empty!	0		0	Nee	0			Neg												0	#Empty!	0	#Empty!	0	#Empty!	0	#Empty!	0	#Empty!	0	#Empty!	0
L0160	3	1	0	2011-01-17	2011-01-17	1	54	4	1	0	0	0	0	0	0	#Empty!	#Empty!	0		1	Nee	0			Neg												0	#Empty!	0	#Empty!	0	#Empty!	0	#Empty!	0	#Empty!	0	#Empty!	0
L0161	3	1	0	2011-01-20	2011-01-20	1	74	4	0	0	0	0	0	0	0	#Empty!	#Empty!	0		0	Nee	0			Neg							Dfra					1	16.62	0	#Empty!	0	#Empty!	0	#Empty!	0	#Empty!	0	#Empty!	0
L0162	3	1	0	2011-01-20	2011-01-19	1	72	4	1	0	0	0	0	0	0	#Empty!	#Empty!	0		0	Nee	0			Neg												0	#Empty!	0	#Empty!	0	#Empty!	0	#Empty!	0	#Empty!	0	#Empty!	0
L0163	3	0	-5	2011-01-22	2011-01-20	1	42	3	0	3	0	1	0	0	1	#Empty!	#Empty!	1	Mexico	0	Nee	0			Neg												0	#Empty!	0	#Empty!	0	#Empty!	0	#Empty!	0	#Empty!	0	#Empty!	0
L0164	3	1	0	2011-01-24	2011-01-20	1	6	2	0	0	0	0	0	0	0	#Empty!	#Empty!	0		0	Nee	0			Neg							Dfra					1	17.34	0	#Empty!	0	#Empty!	0	#Empty!	0	#Empty!	0	#Empty!	0
L0165	3	1	0	2011-01-24	2011-01-20	1	24	3	1	0	0	0	0	0	0	#Empty!	#Empty!	0		0	Nee	0			Neg												0	#Empty!	0	#Empty!	0	#Empty!	0	#Empty!	0	#Empty!	0	#Empty!	0
L0166	3	1	0	2011-01-24	2011-01-20	1	13	2	0	0	0	0	0	0	0	#Empty!	#Empty!	0		0	Nee	0			Neg												0	#Empty!	0	#Empty!	0	#Empty!	0	#Empty!	0	#Empty!	0	#Empty!	0
L0167	3	1	0	2011-01-24	2011-01-21	1	49	3	1	0	0	0	0	0	0	#Empty!	#Empty!	0		0	Nee	0			Neg							Dfra					1	19.2	0	#Empty!	0	#Empty!	0	#Empty!	0	#Empty!	0	#Empty!	0
L0168	3	1	0	2011-01-24	2011-01-24	1	54	4	0	0	0	0	0	0	0	#Empty!	#Empty!	1		0	Nee	0			Neg							Dfra					1	18.75	0	#Empty!	0	#Empty!	0	#Empty!	0	#Empty!	0	#Empty!	0
L0169	3	0	-5	2011-01-24	2011-01-20	1	56	4	1	1	0	0	0	0	0	#Empty!	#Empty!	0		1	Nee	0			Neg												0	#Empty!	0	#Empty!	0	#Empty!	0	#Empty!	0	#Empty!	0	#Empty!	0
L0170	3	1	0	2011-01-25	2011-01-22	1	14	2	1	0	0	0	0	0	0	#Empty!	#Empty!	0		0	Nee	0			Neg							Dfra					1	31.46	0	#Empty!	0	#Empty!	0	#Empty!	0	#Empty!	0	#Empty!	0
L0173	3	0	-5	2011-02-02	2011-01-31	1	41	3	1	1	0	1	1	0	0	#Empty!	#Empty!	1		0	Nee	0	Dientamoeba fragilis		Neg							Dfra					1	28.83	0	#Empty!	0	#Empty!	0	#Empty!	0	#Empty!	0	#Empty!	0
L0174	3	0	-5	2011-02-07	2011-02-05	2	76	4	0	3	0	1	1	0	0	#Empty!	#Empty!	0		0	ja	1			Neg												0	#Empty!	0	#Empty!	0	#Empty!	0	#Empty!	0	#Empty!	0	#Empty!	0
L0175	3	1	0	2011-02-07	2011-02-04	2	43	3	1	0	0	0	0	0	0	#Empty!	#Empty!	0		0	Nee	0	Campylobacter jejuni	28.59	Pos							Camp					0	#Empty!	0	#Empty!	0	#Empty!	0	#Empty!	1	32.19	0	#Empty!	1
L0177	3	1	0	2011-02-08	2011-02-07	2	75	4	0	0	0	0	0	0	0	#Empty!	#Empty!	0		0	Nee	0			Neg							Dfra					1	24.13	0	#Empty!	0	#Empty!	0	#Empty!	0	#Empty!	0	#Empty!	0
L0178	3	1	0	2011-02-09	2011-02-08	2	60	4	0	0	0	0	0	0	0	#Empty!	#Empty!	0		0	Nee	0			Neg												0	#Empty!	0	#Empty!	0	#Empty!	0	#Empty!	0	#Empty!	0	#Empty!	0
L0179	3	0	-5	2011-02-22	2011-02-22	2	72	4	1	3	0	0	0	0	0	#Empty!	#Empty!	0		0	Nee	0			Neg												0	#Empty!	0	#Empty!	0	#Empty!	0	#Empty!	0	#Empty!	0	#Empty!	0
L0180	3	1	0	2011-02-22	2011-02-22	2	64	4	1	0	0	0	0	0	0	#Empty!	#Empty!			0	Nee	0			Neg												0	#Empty!	0	#Empty!	0	#Empty!	0	#Empty!	0	#Empty!	0	#Empty!	0
L0181	3	1	0	2011-02-22	2011-02-22	2	33	3	1	0	0	0	0	0	0	#Empty!	#Empty!	0		0	Nee	0			Neg												0	#Empty!	0	#Empty!	0	#Empty!	0	#Empty!	0	#Empty!	0	#Empty!	0
L0182	3	0	-5	2011-02-23	2011-02-22	2	29	3	0	3	1	1	0	0	0	#Empty!	#Empty!	0		0	Nee	0			Neg												0	#Empty!	0	#Empty!	0	#Empty!	0	#Empty!	0	#Empty!	0	#Empty!	0
L0183	3	0	-5	2011-03-01	2011-03-01	3	57	4	0	0	0	1	0	0	0	#Empty!	#Empty!	0		0	ja	1			Neg							EAEC					0	#Empty!	0	#Empty!	0	#Empty!	0	#Empty!	0	#Empty!	0	#Empty!	0
L0184	3	1	0	2011-03-02	2011-03-01	3	64	4	1	0	0	0	0	0	0	#Empty!	#Empty!	0		0	Nee	0			Neg							Dfra					1	34.25	0	#Empty!	0	#Empty!	0	#Empty!	0	#Empty!	0	#Empty!	0
L0185	3	1	0	2011-03-07	2011-03-03	3	24	3	0	0	0	0	0	0	0	#Empty!	#Empty!	0		0	Nee	0			Neg												0	#Empty!	0	#Empty!	0	#Empty!	0	#Empty!	0	#Empty!	0	#Empty!	0
L0187	3	0	-5	2011-03-16	2011-03-14	3	79	4	1	3	0	0	0	0	1	#Empty!	#Empty!	0		0	Nee	0			Neg												0	#Empty!	0	#Empty!	0	#Empty!	0	#Empty!	0	#Empty!	0	#Empty!	0
L0189	3	0	-5	2011-03-21	2011-03-17	3	35	3	1	3	0	1	0	0	1	#Empty!	#Empty!	0		0	Nee	0			Neg												0	#Empty!	0	#Empty!	0	#Empty!	0	#Empty!	0	#Empty!	0	#Empty!	0
L0190	3	0	-5	2011-03-22	2011-03-21	3	23	3	0	2	0	1	0	0	1	#Empty!	#Empty!	0		0	ja	1			Neg												0	#Empty!	0	#Empty!	0	#Empty!	0	#Empty!	0	#Empty!	0	#Empty!	0
L0191	3	0	-5	2011-03-22	2011-03-20	3	65	4	1	3	0	0	0	0	0	#Empty!	#Empty!			0	ja	1			Neg												0	#Empty!	0	#Empty!	0	#Empty!	0	#Empty!	0	#Empty!	0	#Empty!	0
L0192	3	0	-5	2011-03-22	2011-03-22	3	70	4	0	2	1	1	1	0	0	#Empty!	#Empty!			1	ja	1			Neg												0	#Empty!	0	#Empty!	0	#Empty!	0	#Empty!	0	#Empty!	0	#Empty!	0
L0193	3	0	-5	2011-03-23	2011-03-23	3	38	3	0	3	0	0	0	0	1	#Empty!	#Empty!	0		0	Nee	0			Neg												0	#Empty!	0	#Empty!	0	#Empty!	0	#Empty!	0	#Empty!	0	#Empty!	0
L0194	3	1	0	2011-03-25	2011-03-24	3	57	4	0	0	0	0	0	0	0	#Empty!	#Empty!	0		0	Nee	0			Neg												0	#Empty!	0	#Empty!	0	#Empty!	0	#Empty!	0	#Empty!	0	#Empty!	0
L0195	3	0	-5	2011-03-28	2011-03-28	3	75	4	0	2	0	0	0	0	1	#Empty!	#Empty!	0		1	ja	1			Neg							Cdif					0	#Empty!	0	#Empty!	0	#Empty!	0	#Empty!	0	#Empty!	0	#Empty!	0
L0196	3	1	0	2011-03-28	2011-03-24	3	38	3	0	0	0	0	0	0	0	#Empty!	#Empty!	-10		0	Nee	0			Neg												0	#Empty!	0	#Empty!	0	#Empty!	0	#Empty!	0	#Empty!	0	#Empty!	0
L0197	3	0	-5	2011-03-29	2011-03-28	3	63	4	1	2	0	1	0	0	0	#Empty!	#Empty!	0		1	ja	1	Clostridium difficille		Neg							Cdif					0	#Empty!	0	#Empty!	0	#Empty!	0	#Empty!	0	#Empty!	0	#Empty!	0
L0198	3	1	0	2011-03-30	2011-03-30	3	64	4	0	0	0	0	0	0	0	#Empty!	#Empty!	0		1	ja	1	Campylobacter jejuni	37.23	Neg												0	#Empty!	0	#Empty!	0	#Empty!	0	#Empty!	0	#Empty!	0	#Empty!	0
L0199	3	0	-5	2011-04-06	2011-04-06	4	55	4	0	3	0	0	0	0	0	#Empty!	#Empty!			0	ja	1	Giardia lamblia		Neg							Glam					0	#Empty!	1	19.96	0	#Empty!	0	#Empty!	0	#Empty!	0	#Empty!	0
L0200	3	1	0	2011-04-07	2011-04-06	4	35	3	1	0	0	0	0	0	0	#Empty!	#Empty!	0		0	Nee	0			Neg												0	#Empty!	0	#Empty!	0	#Empty!	0	#Empty!	0	#Empty!	0	#Empty!	0
L0201	3	1	0	2011-04-07	2011-04-07	4	52	4	0	0	0	0	0	0	0	#Empty!	#Empty!	1		0	Nee	0			Neg												0	#Empty!	0	#Empty!	0	#Empty!	0	#Empty!	0	#Empty!	0	#Empty!	0
L0203	3	0	-5	2011-04-08	2011-04-04	4	28	3	1	3	0	1	0	0	1	#Empty!	#Empty!	0		0	Nee	0			Neg												0	#Empty!	0	#Empty!	0	#Empty!	0	#Empty!	0	#Empty!	0	#Empty!	0
L0204	3	0	-5	2011-04-13	2011-04-13	4	5	2	1	3	0	1	0	0	0	#Empty!	#Empty!	0		0	Nee	0	Dientamoeba fragilis		Neg							Dfra					1	28.48	0	#Empty!	0	#Empty!	0	#Empty!	0	#Empty!	0	#Empty!	0
L0205	3	1	0	2011-04-14	2011-04-14	4	66	4	0	0	0	0	0	0	0	#Empty!	#Empty!	0		0	Nee	0			Neg												0	#Empty!	0	#Empty!	0	#Empty!	0	#Empty!	0	#Empty!	0	#Empty!	0
L0207	3	0	-5	2011-04-20	2011-04-19	4	58	4	1	2	1	1	0	0	0	#Empty!	#Empty!	1	South Afrika	0	Nee	0			Neg												0	#Empty!	0	#Empty!	0	#Empty!	0	#Empty!	0	#Empty!	0	#Empty!	0
L0208	3	1	0	2011-04-21	2011-04-20	4	51	4	1	0	0	0	0	0	0	#Empty!	#Empty!	1		0	Nee	0			Neg												0	#Empty!	0	#Empty!	0	#Empty!	0	#Empty!	0	#Empty!	0	#Empty!	0
L0209	3	0	-5	2011-04-22	2011-04-21	4	55	4	1	3	0	0	0	0	0	#Empty!	#Empty!	0		0	Nee	0			Neg												0	#Empty!	0	#Empty!	0	#Empty!	0	#Empty!	0	#Empty!	0	#Empty!	0
L0210	3	1	0	2011-05-02	2011-04-28	4	58	4	1	0	0	0	0	0	0	#Empty!	#Empty!	0		0	ja	1			Neg												0	#Empty!	0	#Empty!	0	#Empty!	0	#Empty!	0	#Empty!	0	#Empty!	0
L0211	3	0	-5	2011-05-02	2011-04-29	4	54	4	1	3	0	0	0	1	1	#Empty!	#Empty!	0		1	ja	1			Neg												0	#Empty!	0	#Empty!	0	#Empty!	0	#Empty!	0	#Empty!	0	#Empty!	0
L0212	3	1	0	2011-05-03	2011-05-02	5	64	4	0	0	0	0	0	0	0	#Empty!	#Empty!	0		0	Nee	0			Neg												0	#Empty!	0	#Empty!	0	#Empty!	0	#Empty!	0	#Empty!	0	#Empty!	0
L0213	3	1	0	2011-05-04	2011-05-04	5	58	4	1	0	0	0	0	0	0	#Empty!	#Empty!	0		0	Nee	0			Neg												0	#Empty!	0	#Empty!	0	#Empty!	0	#Empty!	0	#Empty!	0	#Empty!	0
L0215	3	0	-5	2011-05-12	2011-05-10	5	47	3	0	3	0	1	0	0	0	#Empty!	#Empty!	0		1	Nee	0			Neg												0	#Empty!	0	#Empty!	0	#Empty!	0	#Empty!	0	#Empty!	0	#Empty!	0
L0216	3	0	-5	2011-05-17	2011-05-16	5	1	1	1	1	1	1	0	0	1	#Empty!	#Empty!	0		0	Nee	0			Neg												0	#Empty!	0	#Empty!	0	#Empty!	0	#Empty!	0	#Empty!	0	#Empty!	0
L0217	3	0	-5	2011-05-17	2011-05-17	5	2	1	1	2	0	1	0	0	0	#Empty!	#Empty!	0		0	ja	1			Neg							aEPEC					0	#Empty!	0	#Empty!	0	#Empty!	0	#Empty!	0	#Empty!	0	#Empty!	0
L0218	3	0	-5	2011-05-18	2011-05-18	5	59	4	0	3	0	1	0	0	0	#Empty!	#Empty!	1	Israel	0	Nee	0			Neg												0	#Empty!	0	#Empty!	0	#Empty!	0	#Empty!	0	#Empty!	0	#Empty!	0
L0219	3	0	-5	2011-05-21	2011-05-21	5	40	3	0	3	0	0	0	0	0	#Empty!	#Empty!	0		0	Nee	0			Neg												0	#Empty!	0	#Empty!	0	#Empty!	0	#Empty!	0	#Empty!	0	#Empty!	0
L0220	3	0	-5	2011-05-23	2011-05-19	5	70	4	0	0	0	1	0	0	0	#Empty!	#Empty!	0		0	Nee	0	Giardia lamblia		Neg							Glam					0	#Empty!	1	28.58	0	#Empty!	0	#Empty!	0	#Empty!	0	#Empty!	0
L0221	3	1	0	2011-05-23	2011-05-21	5	48	3	1	0	0	0	0	0	0	#Empty!	#Empty!	0		0	Nee	0			Neg							Dfra					1	28.58	0	#Empty!	0	#Empty!	0	#Empty!	0	#Empty!	0	#Empty!	0
L0222	3	1	0	2011-05-25	2011-05-25	5	1	1	0	0	0	0	0	0	0	#Empty!	#Empty!	0		0	Nee	0			Neg												0	#Empty!	0	#Empty!	0	#Empty!	0	#Empty!	0	#Empty!	0	#Empty!	0
L0223	3	1	0	2011-05-25	2011-05-25	5	78	4	1	0	0	0	0	0	0	#Empty!	#Empty!	0		0	Nee	0			Neg												0	#Empty!	0	#Empty!	0	#Empty!	0	#Empty!	0	#Empty!	0	#Empty!	0
L0224	3	0	-5	2011-05-25	2011-05-24	5	64	4	0	2	0	1	1	0	0	#Empty!	#Empty!	0		0	Nee	0	Dientamoeba fragilis		Neg	Giardia lamblia		Neg				Glam	Dfra				1	26.4	1	16.3	0	#Empty!	0	#Empty!	0	#Empty!	0	#Empty!	0
L0225	3	0	-5	2011-05-26	2011-05-25	5	80	4	1	3	0	0	1	0	0	#Empty!	#Empty!	0		0	Nee	0			Neg												0	#Empty!	0	#Empty!	0	#Empty!	0	#Empty!	0	#Empty!	0	#Empty!	0
L0226	3	0	-5	2011-05-27	2011-05-26	5	56	4	0	3	0	0	0	0	0	#Empty!	#Empty!	0		0	Nee	0			Neg												0	#Empty!	0	#Empty!	0	#Empty!	0	#Empty!	0	#Empty!	0	#Empty!	0
L0227	3	1	0	2011-05-27	2011-05-26	5	63	4	0	0	0	0	0	0	0	#Empty!	#Empty!	0		0	ja	1			Neg												0	#Empty!	0	#Empty!	0	#Empty!	0	#Empty!	0	#Empty!	0	#Empty!	0
L0228	3	0	-5	2011-05-27	2011-05-27	5	34	3	1	3	0	1	0	0	1	#Empty!	#Empty!	0		0	Nee	0			Neg												0	#Empty!	0	#Empty!	0	#Empty!	0	#Empty!	0	#Empty!	0	#Empty!	0
L0229	3	0	-5	2011-05-30	2011-05-28	5	2	1	1	2	0	0	0	0	1	#Empty!	#Empty!	0		0	Nee	0	Campylobacter jejuni		Pos							Camp					0	#Empty!	0	#Empty!	0	#Empty!	0	#Empty!	1	19.01	0	#Empty!	1
L0230	3	1	0	2011-05-30	2011-05-30	5	56	4	0	0	0	0	0	0	0	#Empty!	#Empty!	0		0	Nee	0			Neg												0	#Empty!	0	#Empty!	0	#Empty!	0	#Empty!	0	#Empty!	0	#Empty!	0
L0231	3	0	-5	2011-05-30	2011-05-30	5	41	3	1	3	0	0	0	0	0	#Empty!	#Empty!	0		0	ja	1			Neg							ETEC					0	#Empty!	0	#Empty!	0	#Empty!	0	#Empty!	0	#Empty!	0	#Empty!	0
L0233	3	0	-5	2011-06-01	2011-06-01	6	24	3	0	2	1	1	0	1	0	#Empty!	#Empty!	0		0	Nee	0	Campylobacter jejuni	20.60	Pos							Camp					0	#Empty!	0	#Empty!	0	#Empty!	0	#Empty!	1	21.51	0	#Empty!	1
L0234	3	0	-5	2011-06-01	2011-05-31	5	23	3	1	3	0	1	0	0	1	#Empty!	#Empty!	0		0	Nee	0			Neg												0	#Empty!	0	#Empty!	0	#Empty!	0	#Empty!	0	#Empty!	0	#Empty!	0
L0235	3	1	0	2011-06-03	2011-06-01	6	48	3	1	0	0	0	0	0	0	#Empty!	#Empty!	0		0	ja	1			Neg												0	#Empty!	0	#Empty!	0	#Empty!	0	#Empty!	0	#Empty!	0	#Empty!	0
L0236	3	0	-5	2011-06-06	2011-06-03	6	55	4	1	1	0	1	1	0	0	#Empty!	#Empty!	1		0	Nee	0			Neg												0	#Empty!	0	#Empty!	0	#Empty!	0	#Empty!	0	#Empty!	0	#Empty!	0
L0237	3	0	-5	2011-06-07	2011-06-07	6	32	3	1	2	0	1	0	0	0	#Empty!	#Empty!	0		0	Nee	0			Neg							Dfra					1	33.02	0	#Empty!	0	#Empty!	0	#Empty!	0	#Empty!	0	#Empty!	0
L0239	3	1	0	2011-06-07	2011-06-01	6	55	4	1	0	0	0	0	0	0	#Empty!	#Empty!	0		0	Nee	0			Neg												0	#Empty!	0	#Empty!	0	#Empty!	0	#Empty!	0	#Empty!	0	#Empty!	0
L0240	3	0	-5	2011-06-07	2011-06-06	6	75	4	1	2	0	1	0	0	1	#Empty!	#Empty!	0		0	Nee	0			Neg							Dfra					1	24.94	0	#Empty!	0	#Empty!	0	#Empty!	0	#Empty!	0	#Empty!	0
L0241	3	1	0	2011-06-08	2011-06-07	6	56	4	0	0	0	0	0	0	0	#Empty!	#Empty!	0		1	Nee	0			Neg												0	#Empty!	0	#Empty!	0	#Empty!	0	#Empty!	0	#Empty!	0	#Empty!	0
L0242	3	1	0	2011-06-08	2011-06-07	6	55	4	1	0	0	0	0	0	0	#Empty!	#Empty!	0		0	ja	1			Neg												0	#Empty!	0	#Empty!	0	#Empty!	0	#Empty!	0	#Empty!	0	#Empty!	0
L0243	3	1	0	2011-06-08	2011-06-07	6	28	3	1	0	0	0	0	0	0	#Empty!	#Empty!	0		0	Nee	0			Neg							Dfra					1	17.63	0	#Empty!	0	#Empty!	0	#Empty!	0	#Empty!	0	#Empty!	0
L0244	3	0	-5	2011-06-14	2011-06-13	6	51	4	0	2	0	1	0	0	0	#Empty!	#Empty!	1		0	geen	0			Neg							Dfra					1	28.63	0	#Empty!	0	#Empty!	0	#Empty!	0	#Empty!	0	#Empty!	0
L0247	3	0	-5	2011-06-17	2011-06-17	6	76	4	1	2	0	1	0	0	0	#Empty!	#Empty!	0		0	ja	1			Neg												0	#Empty!	0	#Empty!	0	#Empty!	0	#Empty!	0	#Empty!	0	#Empty!	0
L0248	3	0	-5	2011-06-18	2011-06-17	6	46	3	0	2	0	1	0	0	0	#Empty!	#Empty!	0		0	ja	1			Neg												0	#Empty!	0	#Empty!	0	#Empty!	0	#Empty!	0	#Empty!	0	#Empty!	0
L0249	3	1	0	2011-06-20	2011-06-18	6	27	3	1	0	0	0	0	0	0	#Empty!	#Empty!	0		0	Nee	0			Neg							EAEC					0	#Empty!	0	#Empty!	0	#Empty!	0	#Empty!	0	#Empty!	0	#Empty!	0
L0250	3	0	-5	2011-06-20	2011-06-20	6	45	3	1	#Empty!	0	1	0	0	1	#Empty!	#Empty!	0		0	ja	1			Neg												0	#Empty!	0	#Empty!	0	#Empty!	0	#Empty!	0	#Empty!	0	#Empty!	0
L0251	3	0	-5	2011-06-21	2011-06-21	6	65	4	0	3	0	1	0	0	1	#Empty!	#Empty!	0		0	ja	1			Neg												0	#Empty!	0	#Empty!	0	#Empty!	0	#Empty!	0	#Empty!	0	#Empty!	0
L0252	3	0	-5	2011-06-21	2011-06-20	6	68	4	1	1	1	1	1	0	0	#Empty!	#Empty!	1	Turkey	1	ja	1			Neg							EAEC					0	#Empty!	0	#Empty!	0	#Empty!	0	#Empty!	0	#Empty!	0	#Empty!	0
L0253	3	1	0	2011-06-22	2011-06-22	6	44	3	1	0	0	0	0	0	0	#Empty!	#Empty!			0	ja	1			Neg												0	#Empty!	0	#Empty!	0	#Empty!	0	#Empty!	0	#Empty!	0	#Empty!	0
L0254	3	0	-5	2011-06-22	2011-06-22	6	30	3	0	1	0	1	0	0	0	#Empty!	#Empty!	0		0	Nee	0			Neg												0	#Empty!	0	#Empty!	0	#Empty!	0	#Empty!	0	#Empty!	0	#Empty!	0
L0255	3	0	-5	2011-06-23	2011-06-21	6	2	1	1	2	0	1	0	0	0	#Empty!	#Empty!	0		0	Nee	0	Dientamoeba fragilis		Neg							Dfra					1	20.43	0	#Empty!	0	#Empty!	0	#Empty!	0	#Empty!	0	#Empty!	0
L0256	3	0	-5	2011-06-23	2011-06-21	6	24	3	1	3	0	1	0	0	1	#Empty!	#Empty!	0		0	Nee	0			Neg												0	#Empty!	0	#Empty!	0	#Empty!	0	#Empty!	0	#Empty!	0	#Empty!	0
L0257	3	0	-5	2011-06-23	2011-06-23	6	23	3	0	3	0	1	0	1	1	#Empty!	#Empty!	0		0	Nee	0			Neg												0	#Empty!	0	#Empty!	0	#Empty!	0	#Empty!	0	#Empty!	0	#Empty!	0
L0258	3	0	-5	2011-06-24	2011-06-23	6	12	2	0	2	0	1	1	0	0	#Empty!	#Empty!	0		0	Nee	0			Neg							Glam	Dfra				1	24.11	1	20.66	0	#Empty!	0	#Empty!	0	#Empty!	0	#Empty!	0
L0259	3	1	0	2011-06-24	2011-06-22	6	42	3	1	0	0	0	0	0	0	#Empty!	#Empty!	0		0	Nee	0			Neg							Dfra					1	23.15	0	#Empty!	0	#Empty!	0	#Empty!	0	#Empty!	0	#Empty!	0
L0260	3	1	0	2011-06-27	2011-06-24	6	65	4	1	0	0	0	0	0	0	#Empty!	#Empty!	0		0	ja	1			Neg												0	#Empty!	0	#Empty!	0	#Empty!	0	#Empty!	0	#Empty!	0	#Empty!	0
L0261	3	1	0	2011-06-27	2011-06-23	6	3	1	1	0	0	0	0	0	0	#Empty!	#Empty!	1	Iran	1	Nee	0			Neg												0	#Empty!	0	#Empty!	0	#Empty!	0	#Empty!	0	#Empty!	0	#Empty!	0
L0262	3	1	0	2011-06-28	2011-06-27	6	67	4	1	0	0	0	0	0	0	#Empty!	#Empty!	0		0	Nee	0			Neg												0	#Empty!	0	#Empty!	0	#Empty!	0	#Empty!	0	#Empty!	0	#Empty!	0
L0263	3	0	-5	2011-06-28	2011-06-27	6	60	4	1	3	1	1	0	1	0	#Empty!	#Empty!	0		0	Nee	0			Neg							aEPECz					0	#Empty!	0	#Empty!	0	#Empty!	0	#Empty!	0	#Empty!	0	#Empty!	0
L0264	3	1	0	2011-06-29	2011-06-27	6	74	4	1	0	0	0	0	0	0	#Empty!	#Empty!	0		0	Nee	0			Neg							Dfra					1	24.01	0	#Empty!	0	#Empty!	0	#Empty!	0	#Empty!	0	#Empty!	0
L0265	3	1	0	2011-06-30	2011-06-17	6	45	3	1	0	0	0	0	0	0	#Empty!	#Empty!	0		0	Nee	0			Neg							Dfra					1	27.98	0	#Empty!	0	#Empty!	0	#Empty!	0	#Empty!	0	#Empty!	0
L0266	3	1	0	2011-06-30	2011-06-29	6	52	4	1	0	0	0	0	0	0	#Empty!	#Empty!	0		0	ja	1			Neg												0	#Empty!	0	#Empty!	0	#Empty!	0	#Empty!	0	#Empty!	0	#Empty!	0
L0268	3	0	-5	2011-07-01	2011-07-01	7	40	3	0	1	1	1	0	0	0	#Empty!	#Empty!	0		0	Nee	0	Campylobacter jejuni		Pos							Camp					0	#Empty!	0	#Empty!	0	#Empty!	0	#Empty!	1	24.44	0	#Empty!	1
L0269	3	0	-5	2011-07-01	2011-07-01	7	83	4	0	3	0	0	0	1	1	#Empty!	#Empty!	0		0	Nee	0			Neg												0	#Empty!	0	#Empty!	0	#Empty!	0	#Empty!	0	#Empty!	0	#Empty!	0
L0271	3	1	0	2011-07-04	2011-07-04	7	43	3	1	0	0	0	0	0	0	#Empty!	#Empty!	0		0	Nee	0			Neg												0	#Empty!	0	#Empty!	0	#Empty!	0	#Empty!	0	#Empty!	0	#Empty!	0
L0273	3	0	-5	2011-07-05	2011-07-04	7	58	4	1	3	0	1	1	0	0	#Empty!	#Empty!	0		0	ja	1			Neg												0	#Empty!	0	#Empty!	0	#Empty!	0	#Empty!	0	#Empty!	0	#Empty!	0
L0274	3	1	0	2011-07-06	2011-07-05	7	45	3	0	0	0	0	0	0	0	#Empty!	#Empty!	1	Spain	0	Nee	0			Neg							Dfra					1	31.23	0	#Empty!	0	#Empty!	0	#Empty!	0	#Empty!	0	#Empty!	0
L0277	3	0	-5	2011-07-08	2011-07-07	7	26	3	1	3	0	1	0	0	0	#Empty!	#Empty!	1	Mexico	0	Nee	0			Neg							ETEC					0	#Empty!	0	#Empty!	0	#Empty!	0	#Empty!	0	#Empty!	0	#Empty!	0
L0278	3	1	0	2011-07-11	2011-07-08	7	60	4	1	0	0	0	0	0	0	#Empty!	#Empty!	0		0	ja	1			Neg												0	#Empty!	0	#Empty!	0	#Empty!	0	#Empty!	0	#Empty!	0	#Empty!	0
L0280	3	1	0	2011-07-11	2011-07-08	7	27	3	1	0	0	0	0	0	0	#Empty!	#Empty!	0		0	Nee	0			Neg							Dfra					1	39.59	0	#Empty!	0	#Empty!	0	#Empty!	0	#Empty!	0	#Empty!	0
L0281	3	0	-5	2011-07-12	2011-07-11	7	47	3	1	2	0	1	0	0	0	#Empty!	#Empty!	0		0	ja	1			Neg												0	#Empty!	0	#Empty!	0	#Empty!	0	#Empty!	0	#Empty!	0	#Empty!	0
L0282	3	0	-5	2011-07-13	2011-07-12	7	4	1	0	1	0	0	0	0	0	#Empty!	#Empty!	0		0	Nee	0	Dientamoeba fragilis		Neg							Dfra					1	21.19	0	#Empty!	0	#Empty!	0	#Empty!	0	#Empty!	0	#Empty!	0
L0283	3	1	0	2011-07-13	2011-07-13	7	62	4	0	0	0	0	0	0	0	#Empty!	#Empty!	0		0	Nee	0			Neg												0	#Empty!	0	#Empty!	0	#Empty!	0	#Empty!	0	#Empty!	0	#Empty!	0
L0284	3	1	0	2011-07-14	2011-07-13	7	49	3	1	0	0	0	0	0	0	#Empty!	#Empty!	1		0	Nee	0			Neg												0	#Empty!	0	#Empty!	0	#Empty!	0	#Empty!	0	#Empty!	0	#Empty!	0
L0285	3	0	-5	2011-07-15	2011-07-14	7	39	3	0	3	0	1	0	0	0	#Empty!	#Empty!	0		0	Nee	0			Neg												0	#Empty!	0	#Empty!	0	#Empty!	0	#Empty!	0	#Empty!	0	#Empty!	0
L0287	3	1	0	2011-07-18	2011-07-14	7	74	4	1	0	0	0	0	0	0	#Empty!	#Empty!	0		0	ja	1			Neg												0	#Empty!	0	#Empty!	0	#Empty!	0	#Empty!	0	#Empty!	0	#Empty!	0
L0288	3	0	-5	2012-01-03	2012-01-02	1	9	2	0	3	0	1	0	0	0	#Empty!	#Empty!			0	Nee	0	Dientamoeba fragilis	19.18	Neg							Dfra					1	20.51	0	#Empty!	0	#Empty!	0	#Empty!	0	#Empty!	0	#Empty!	0
L0289	3	0	-5	2012-01-03	2011-12-29	12	40	3	0	3	0	1	0	0	1	#Empty!	#Empty!	0		0	Nee	0			Neg												0	#Empty!	0	#Empty!	0	#Empty!	0	#Empty!	0	#Empty!	0	#Empty!	0
L0290	3	1	0	2012-01-03	2012-01-03	1	68	4	0	0	0	0	0	0	0	#Empty!	#Empty!	0		0	Nee	0			Neg												0	#Empty!	0	#Empty!	0	#Empty!	0	#Empty!	0	#Empty!	0	#Empty!	0
L0292	3	0	-5	2012-01-04	2012-01-04	1	82	4	0	3	0	0	0	0	0	#Empty!	#Empty!			0	ja	1			Neg												0	#Empty!	0	#Empty!	0	#Empty!	0	#Empty!	0	#Empty!	0	#Empty!	0
L0293	3	0	-5	2012-01-04	2012-01-04	1	42	3	1	2	0	0	0	0	0	#Empty!	#Empty!	0		0	Nee	0			Neg												0	#Empty!	0	#Empty!	0	#Empty!	0	#Empty!	0	#Empty!	0	#Empty!	0
L0294	3	0	-5	2012-01-04	2011-12-31	12	21	3	1	2	0	1	1	0	0	#Empty!	#Empty!	1	Indonesia	0	Nee	0	Campylobacter jejuni	19.92	Neg							Camp	aEPECz	ETECz			0	#Empty!	0	#Empty!	0	#Empty!	0	#Empty!	1	27.45	0	#Empty!	1
L0296	3	1	0	2012-01-09	2012-01-05	1	43	3	1	0	0	0	0	0	0	#Empty!	#Empty!	0		0	Nee	0			Neg												0	#Empty!	0	#Empty!	0	#Empty!	0	#Empty!	0	#Empty!	0	#Empty!	0
L0297	3	0	-5	2012-01-09	2012-01-09	1	67	4	0	1	0	0	0	0	0	#Empty!	#Empty!	0		0	ja	1			Neg												0	#Empty!	0	#Empty!	0	#Empty!	0	#Empty!	0	#Empty!	0	#Empty!	0
L0298	3	1	0	2012-01-09	2012-01-06	1	7	2	0	0	0	0	0	0	0	#Empty!	#Empty!	0		0	Nee	0			Neg							Dfra					1	22.47	0	#Empty!	0	#Empty!	0	#Empty!	0	#Empty!	0	#Empty!	0
L0299	3	0	-5	2012-01-09	2012-01-06	1	6	2	0	3	0	0	0	0	0	#Empty!	#Empty!	0		0	Nee	0	Dientamoeba fragilis	23.35	Neg							Dfra					1	30.56	0	#Empty!	0	#Empty!	0	#Empty!	0	#Empty!	0	#Empty!	0
L0300	3	1	0	2012-01-09	2012-01-09	1	52	4	0	0	0	0	0	0	0	#Empty!	#Empty!	0		0	ja	1			Neg												0	#Empty!	0	#Empty!	0	#Empty!	0	#Empty!	0	#Empty!	0	#Empty!	0
L0301	3	0	-5	2012-01-10	2012-01-09	1	37	3	0	2	0	1	0	0	0	#Empty!	#Empty!	0		0	Nee	0	Cryptosporidium parvum	39.89	Neg							Cpar					0	#Empty!	0	#Empty!	1	30.1	0	#Empty!	0	#Empty!	0	#Empty!	0
L0303	3	0	-5	2012-01-11	2012-01-10	1	74	4	0	3	0	1	0	0	0	#Empty!	#Empty!	0		0	ja	1			Neg							Campz					0	#Empty!	0	#Empty!	0	#Empty!	0	#Empty!	0	#Empty!	1	35.79	1
L0304	3	0	-5	2012-01-11	2012-01-09	1	63	4	0	1	0	1	0	0	0	#Empty!	#Empty!	0		0	Nee	0			Neg							Cdif					0	#Empty!	0	#Empty!	0	#Empty!	0	#Empty!	0	#Empty!	0	#Empty!	0
L0305	3	0	-5	2012-01-11	2012-01-09	1	62	4	0	1	0	1	0	0	1	#Empty!	#Empty!	0		0	ja	1			Neg							tEPEC					0	#Empty!	0	#Empty!	0	#Empty!	0	#Empty!	0	#Empty!	0	#Empty!	0
L0306	3	1	0	2012-01-12	2012-01-12	1	59	4	0	0	0	0	0	0	0	#Empty!	#Empty!	0		0	Nee	0			Neg							Dfra					1	36.81	0	#Empty!	0	#Empty!	0	#Empty!	0	#Empty!	0	#Empty!	0
L0307	3	0	-5	2012-01-13	2012-01-13	1	9	2	1	0	0	1	0	0	0	#Empty!	#Empty!	0		0	Nee	0	Dientamoeba fragilis	16.83	Neg							aEPEC	Dfra				1	23.65	0	#Empty!	0	#Empty!	0	#Empty!	0	#Empty!	0	#Empty!	0
L0308	3	0	-5	2012-01-13	2012-01-13	1	20	2	0	1	1	1	1	0	0	#Empty!	#Empty!	0		0	Nee	0	Campylobacter jejuni	19.96	Pos							Camp					0	#Empty!	0	#Empty!	0	#Empty!	0	#Empty!	1	27.34	0	#Empty!	1
L0309	3	0	-5	2012-01-14	2012-01-13	1	67	4	1	2	0	1	0	0	0	#Empty!	#Empty!	0		0	Nee	0			Neg												0	#Empty!	0	#Empty!	0	#Empty!	0	#Empty!	0	#Empty!	0	#Empty!	0
L0310	3	1	0	2012-01-14	2012-01-14	1	31	3	1	0	0	0	0	0	0	#Empty!	#Empty!	0		0	Nee	0			Neg												0	#Empty!	0	#Empty!	0	#Empty!	0	#Empty!	0	#Empty!	0	#Empty!	0
L0312	3	1	0	2012-01-19	2012-01-18	1	54	4	1	0	0	0	0	0	0	#Empty!	#Empty!	0		0	Nee	0			Neg												0	#Empty!	0	#Empty!	0	#Empty!	0	#Empty!	0	#Empty!	0	#Empty!	0
L0313	3	0	-5	2012-01-19	2012-01-19	1	64	4	1	3	0	1	1	0	0	#Empty!	#Empty!	0		0	Nee	0			Neg												0	#Empty!	0	#Empty!	0	#Empty!	0	#Empty!	0	#Empty!	0	#Empty!	0
L0314	3	0	-5	2012-01-20	2012-01-20	1	20	2	1	1	0	1	0	0	0	#Empty!	#Empty!	0		0	Nee	0	Dientamoeba fragilis	18.24	Neg							Dfra					1	19.34	0	#Empty!	0	#Empty!	0	#Empty!	0	#Empty!	0	#Empty!	0
L0315	3	0	-5	2012-01-20	2012-01-19	1	76	4	1	3	0	1	0	0	0	#Empty!	#Empty!	0		0	Nee	0			Neg												0	#Empty!	0	#Empty!	0	#Empty!	0	#Empty!	0	#Empty!	0	#Empty!	0
L0316	3	0	-5	2012-01-20	2012-01-20	1	21	3	0	3	0	0	0	0	0	#Empty!	#Empty!	1	Morocco, Mauretania, Senegal, Gambia, Thailand, Laos, Cambodia	0	Nee	0	Shigella/EIEC	25.36	Neg							EIEC	aEPECz	EAEC			0	#Empty!	0	#Empty!	0	#Empty!	0	#Empty!	0	#Empty!	0	#Empty!	0
L0317	3	1	0	2012-01-23	2012-01-21	1	63	4	1	0	0	0	0	0	0	#Empty!	#Empty!	0		0	Nee	0			Neg												0	#Empty!	0	#Empty!	0	#Empty!	0	#Empty!	0	#Empty!	0	#Empty!	0
L0318	3	0	-5	2012-01-24	2012-01-24	1	73	4	0	0	0	1	0	0	0	#Empty!	#Empty!	0		0	Nee	0			Neg												0	#Empty!	0	#Empty!	0	#Empty!	0	#Empty!	0	#Empty!	0	#Empty!	0
L0319	3	0	-5	2012-01-25	2012-01-24	1	71	4	0	3	0	0	1	0	0	#Empty!	#Empty!	0		1	ja	1			Neg												0	#Empty!	0	#Empty!	0	#Empty!	0	#Empty!	0	#Empty!	0	#Empty!	0
L0320	3	0	-5	2012-01-25	2012-01-24	1	50	3	1	3	0	0	0	0	0	#Empty!	#Empty!	1	Turkey	0	ja	1			Neg												0	#Empty!	0	#Empty!	0	#Empty!	0	#Empty!	0	#Empty!	0	#Empty!	0
L0321	3	1	0	2012-01-26	2012-01-26	1	71	4	1	0	0	0	0	0	0	#Empty!	#Empty!	0		0	geen	0			Neg												0	#Empty!	0	#Empty!	0	#Empty!	0	#Empty!	0	#Empty!	0	#Empty!	0
L0322	3	0	-5	2012-01-26	2012-01-26	1	11	2	0	3	0	1	1	0	0	#Empty!	#Empty!	0		0	Nee	0			Neg												0	#Empty!	0	#Empty!	0	#Empty!	0	#Empty!	0	#Empty!	0	#Empty!	0
L0323	3	1	0	2012-01-26	2012-01-26	1	6	2	1	0	0	0	0	0	0	#Empty!	#Empty!	0		0	Nee	0			Neg												0	#Empty!	0	#Empty!	0	#Empty!	0	#Empty!	0	#Empty!	0	#Empty!	0
L0325	3	0	-5	2012-01-26	2012-01-26	1	16	2	0	1	1	1	1	0	0	#Empty!	#Empty!			-5	Onbekend	-5	Campylobacter jejuni	17.20	Pos							Camp					0	#Empty!	0	#Empty!	0	#Empty!	0	#Empty!	1	21.31	0	#Empty!	1
L0327	3	0	-5	2012-02-01	2012-02-01	2	20	2	1	3	0	1	0	0	0	#Empty!	#Empty!	0		0	ja	1	Dientamoeba fragilis	13.95	Neg							Dfra					1	16.89	0	#Empty!	0	#Empty!	0	#Empty!	0	#Empty!	0	#Empty!	0
L0330	3	1	0	2012-02-02	2012-02-02	2	69	4	0	0	0	0	0	0	0	#Empty!	#Empty!	0		0	Nee	0			Neg												0	#Empty!	0	#Empty!	0	#Empty!	0	#Empty!	0	#Empty!	0	#Empty!	0
L0331	3	0	-5	2012-02-02	2012-02-02	2	35	3	0	1	0	1	0	0	0	#Empty!	#Empty!	0		0	Nee	0			Neg												0	#Empty!	0	#Empty!	0	#Empty!	0	#Empty!	0	#Empty!	0	#Empty!	0
L0333	3	0	-5	2012-02-03	2012-02-02	2	8	2	1	3	0	1	0	0	0	#Empty!	#Empty!	0		0	Nee	0	Dientamoeba fragilis	20.61	Neg							EAEC	Dfra				1	24	0	#Empty!	0	#Empty!	0	#Empty!	0	#Empty!	0	#Empty!	0
L0334	3	1	0	2012-02-03	2012-02-03	2	38	3	1	0	0	0	0	0	0	#Empty!	#Empty!	0		0	Nee	0			Neg												0	#Empty!	0	#Empty!	0	#Empty!	0	#Empty!	0	#Empty!	0	#Empty!	0
L0335	3	0	-5	2012-02-09	2012-02-08	2	28	3	1	3	1	1	1	0	1	#Empty!	#Empty!	0		0	Nee	0			Neg												0	#Empty!	0	#Empty!	0	#Empty!	0	#Empty!	0	#Empty!	0	#Empty!	0
L0336	3	0	-5	2012-02-10	2012-02-09	2	56	4	0	1	0	1	1	0	0	#Empty!	#Empty!	0		0	Nee	0			Neg												0	#Empty!	0	#Empty!	0	#Empty!	0	#Empty!	0	#Empty!	0	#Empty!	0
L0337	3	1	0	2012-02-10	2012-02-10	2	64	4	0	0	0	0	0	0	0	#Empty!	#Empty!	0		0	Nee	0			Neg												0	#Empty!	0	#Empty!	0	#Empty!	0	#Empty!	0	#Empty!	0	#Empty!	0
L0338	3	1	0	2012-02-13	2012-02-10	2	30	3	0	0	0	0	0	0	0	#Empty!	#Empty!	0		0	Nee	0			Neg												0	#Empty!	0	#Empty!	0	#Empty!	0	#Empty!	0	#Empty!	0	#Empty!	0
L0339	3	0	-5	2012-02-13	2012-02-11	2	33	3	1	3	0	1	1	0	0	#Empty!	#Empty!	0		0	ja	1	Dientamoeba fragilis	37.89	Neg							Dfra					1	36.71	0	#Empty!	0	#Empty!	0	#Empty!	0	#Empty!	0	#Empty!	0
L0340	3	1	0	2012-02-14	2012-02-12	2	5	2	0	0	0	0	0	0	0	#Empty!	#Empty!			-5	Onbekend	-5			Neg							Dfra					1	28.95	0	#Empty!	0	#Empty!	0	#Empty!	0	#Empty!	0	#Empty!	0
L0341	3	1	0	2012-02-16	2012-02-15	2	27	3	1	0	0	0	0	0	0	#Empty!	#Empty!	0		0	Nee	0			Neg							Dfra					1	19.53	0	#Empty!	0	#Empty!	0	#Empty!	0	#Empty!	0	#Empty!	0
L0342	3	0	-5	2012-02-17	2012-02-16	2	21	3	0	3	0	1	0	0	0	#Empty!	#Empty!	0		0	Nee	0	Dientamoeba fragilis	15.00	Neg							Dfra					1	17.38	0	#Empty!	0	#Empty!	0	#Empty!	0	#Empty!	0	#Empty!	0
L0344	3	1	1	2012-02-22	2012-02-22	2	52	4	1	0	0	0	0	0	0	#Empty!	#Empty!	0		0	Nee	0			Neg							Dfra					1	29.39	0	#Empty!	0	#Empty!	0	#Empty!	0	#Empty!	0	#Empty!	0
L0345	3	1	1	2012-02-22	2012-02-22	2	29	3	0	0	0	0	0	0	0	#Empty!	8711	0		0	Nee	0			Neg												0	#Empty!	0	#Empty!	0	#Empty!	0	#Empty!	0	#Empty!	0	#Empty!	0
L0346	3	1	1	2012-02-23	2012-02-23	2	12	2	1	0	0	0	0	0	0	#Empty!	#Empty!	0		0	Nee	0			Neg												0	#Empty!	0	#Empty!	0	#Empty!	0	#Empty!	0	#Empty!	0	#Empty!	0
L0347	3	1	1	2012-02-23	2012-02-23	2	5	2	0	0	0	0	0	0	0	#Empty!	#Empty!			-5	Onbekend	-5	Campylobacter jejuni	38.25	Neg							Dfra					1	28.43	0	#Empty!	0	#Empty!	0	#Empty!	0	#Empty!	0	#Empty!	0
L0348	3	1	1	2012-02-23	2012-02-22	2	4	1	1	0	0	0	0	0	0	#Empty!	#Empty!			-5	Onbekend	-5			Neg							Cpar	Dfra				1	22.72	0	#Empty!	1	40.75	0	#Empty!	0	#Empty!	0	#Empty!	0
L0349	3	1	1	2012-02-23	2012-02-23	2	44	3	0	0	0	0	0	0	0	#Empty!	#Empty!	0		0	Nee	0			Neg							Dfra					1	27.35	0	#Empty!	0	#Empty!	0	#Empty!	0	#Empty!	0	#Empty!	0
L0350	3	1	1	2012-02-23	2012-02-23	2	40	3	1	0	0	0	0	0	0	#Empty!	#Empty!	0		0	Nee	0			Neg							Cpar	Dfra				1	17.74	0	#Empty!	1	41	0	#Empty!	0	#Empty!	0	#Empty!	0
L0351	3	1	1	2012-02-23	2012-02-23	2	10	2	1	0	0	0	0	0	0	#Empty!	#Empty!	0		0	Nee	0			Neg												0	#Empty!	0	#Empty!	0	#Empty!	0	#Empty!	0	#Empty!	0	#Empty!	0
L0352	3	1	1	2012-02-23	2012-02-22	2	41	3	0	0	0	0	0	0	0	#Empty!	#Empty!			-5	Onbekend	-5			Neg							Dfra					1	17.76	0	#Empty!	0	#Empty!	0	#Empty!	0	#Empty!	0	#Empty!	0
L0353	3	1	1	2012-02-23	2012-02-22	2	2	1	1	0	0	0	0	0	0	#Empty!	#Empty!			-5	onbekend	-5			Neg							Dfra					1	23.05	0	#Empty!	0	#Empty!	0	#Empty!	0	#Empty!	0	#Empty!	0
L0354	3	1	1	2012-02-23	2012-02-23	2	25	3	1	0	0	0	0	0	0	#Empty!	#Empty!	0		0	Nee	0			Neg												0	#Empty!	0	#Empty!	0	#Empty!	0	#Empty!	0	#Empty!	0	#Empty!	0
L0355	3	1	1	2012-02-23	2012-02-23	2	28	3	0	0	0	0	0	0	0	#Empty!	#Empty!	0		0	Nee	0			Neg												0	#Empty!	0	#Empty!	0	#Empty!	0	#Empty!	0	#Empty!	0	#Empty!	0
L0356	3	1	1	2012-02-23	2012-02-23	2	24	3	1	0	0	0	0	0	0	#Empty!	#Empty!	0		0	Nee	0			Neg												0	#Empty!	0	#Empty!	0	#Empty!	0	#Empty!	0	#Empty!	0	#Empty!	0
L0357	3	1	1	2012-02-23	2012-02-23	2	0	1	0	0	0	0	0	0	0	#Empty!	#Empty!	0		0	Nee	0			Neg							Cdif					0	#Empty!	0	#Empty!	0	#Empty!	0	#Empty!	0	#Empty!	0	#Empty!	0
L0358	3	1	1	2012-02-24	2012-02-23	2	47	3	1	0	0	0	0	0	0	#Empty!	#Empty!	0		0	Nee	0			Neg												0	#Empty!	0	#Empty!	0	#Empty!	0	#Empty!	0	#Empty!	0	#Empty!	0
L0359	3	0	-5	2012-02-25	2012-02-25	2	26	3	1	#Empty!	0	0	0	0	0	#Empty!	#Empty!			-5	Onbekend	-5			Neg												0	#Empty!	0	#Empty!	0	#Empty!	0	#Empty!	0	#Empty!	0	#Empty!	0
L0361	3	1	1	2012-02-27	2012-02-26	2	6	2	0	0	0	0	0	0	0	#Empty!	#Empty!	0		0	Nee	0			Neg							Dfra					1	27.42	0	#Empty!	0	#Empty!	0	#Empty!	0	#Empty!	0	#Empty!	0
L0362	3	1	1	2012-02-27	2012-02-26	2	44	3	1	0	0	0	0	0	0	#Empty!	#Empty!	0		0	Nee	0			Neg												0	#Empty!	0	#Empty!	0	#Empty!	0	#Empty!	0	#Empty!	0	#Empty!	0
L0363	3	0	-5	2012-02-27	2012-02-24	2	12	2	0	3	1	1	0	0	0	#Empty!	#Empty!	0		0	Nee	0			Neg												0	#Empty!	0	#Empty!	0	#Empty!	0	#Empty!	0	#Empty!	0	#Empty!	0
L0365	3	1	1	2012-02-28	2012-02-28	2	7	2	1	0	0	0	0	0	0	#Empty!	#Empty!	0		0	Nee	0			Neg												0	#Empty!	0	#Empty!	0	#Empty!	0	#Empty!	0	#Empty!	0	#Empty!	0
L0366	3	1	1	2012-02-28	2012-02-28	2	41	3	1	0	0	0	0	0	0	#Empty!	#Empty!	0		0	Nee	0			Neg							Dfra					1	24.9	0	#Empty!	0	#Empty!	0	#Empty!	0	#Empty!	0	#Empty!	0
L0367	3	1	1	2012-02-28	2012-02-28	2	8	2	0	0	0	0	0	0	0	#Empty!	#Empty!	0		0	Nee	0	Campylobacter jejuni		ND	Campylobacter coli		ND				Dfra					1	24.83	0	#Empty!	0	#Empty!	0	#Empty!	0	#Empty!	0	#Empty!	0
L0368	3	1	1	2012-02-28	2012-02-28	2	6	2	0	0	0	0	0	0	0	#Empty!	#Empty!	0		0	Nee	0			Neg							aEPEC	Dfra				1	26.24	0	#Empty!	0	#Empty!	0	#Empty!	0	#Empty!	0	#Empty!	0
L0369	3	1	1	2012-02-28	2012-02-28	2	9	2	1	0	0	0	0	0	0	#Empty!	#Empty!	0		0	Nee	0			Neg												0	#Empty!	0	#Empty!	0	#Empty!	0	#Empty!	0	#Empty!	0	#Empty!	0
L0370	3	1	1	2012-02-29	2012-02-29	2	54	4	0	0	0	0	0	0	0	#Empty!	#Empty!	0		0	Nee	0			Neg												0	#Empty!	0	#Empty!	0	#Empty!	0	#Empty!	0	#Empty!	0	#Empty!	0
L0371	3	1	1	2012-02-29	2012-02-29	2	42	3	1	0	0	0	0	0	0	#Empty!	#Empty!	0		0	Nee	0			Neg							Dfra					1	26.75	0	#Empty!	0	#Empty!	0	#Empty!	0	#Empty!	0	#Empty!	0
L0372	3	1	1	2012-02-29	2012-02-29	2	13	2	0	0	0	0	0	0	0	#Empty!	#Empty!	0		0	Nee	0			Neg							Dfra					1	31.83	0	#Empty!	0	#Empty!	0	#Empty!	0	#Empty!	0	#Empty!	0
L0373	3	1	1	2012-02-29	2012-02-28	2	0	1	1	0	0	0	0	0	0	#Empty!	#Empty!	0		0	Nee	0			Neg												0	#Empty!	0	#Empty!	0	#Empty!	0	#Empty!	0	#Empty!	0	#Empty!	0
L0374	3	1	1	2012-02-29	2012-02-29	2	59	4	0	0	0	0	0	0	0	#Empty!	#Empty!	0		0	ja	1			Neg							Dfra					1	23.1	0	#Empty!	0	#Empty!	0	#Empty!	0	#Empty!	0	#Empty!	0
L0375	3	1	1	2012-02-29	2012-02-29	2	32	3	1	0	0	0	0	0	0	#Empty!	#Empty!	0		0	Nee	0			Neg							Dfra					1	34.63	0	#Empty!	0	#Empty!	0	#Empty!	0	#Empty!	0	#Empty!	0
L0376	3	1	1	2012-02-29	2012-02-29	2	57	4	1	0	0	0	0	0	0	#Empty!	#Empty!	0		0	Nee	0			Neg												0	#Empty!	0	#Empty!	0	#Empty!	0	#Empty!	0	#Empty!	0	#Empty!	0
L0378	3	1	1	2012-03-01	2012-03-01	3	66	4	1	0	0	0	0	0	0	#Empty!	#Empty!	0		0	Nee	0			Neg												0	#Empty!	0	#Empty!	0	#Empty!	0	#Empty!	0	#Empty!	0	#Empty!	0
L0379	3	1	1	2012-03-01	2012-03-01	3	71	4	0	0	0	0	0	0	0	#Empty!	#Empty!	0		0	Nee	0	STEC	31.70	Neg							STEC					0	#Empty!	0	#Empty!	0	#Empty!	0	#Empty!	0	#Empty!	0	#Empty!	0
L0380	3	1	0	2012-03-02	2012-02-29	2	26	3	0	0	0	0	0	0	0	#Empty!	#Empty!	1		0	ja	1	STEC	30.12	Neg							STEC					0	#Empty!	0	#Empty!	0	#Empty!	0	#Empty!	0	#Empty!	0	#Empty!	0
L0381	3	1	1	2012-03-02	2012-03-02	3	4	1	1	0	0	0	0	0	0	#Empty!	#Empty!	0		0	Nee	0			Neg							Dfra					1	24.74	0	#Empty!	0	#Empty!	0	#Empty!	0	#Empty!	0	#Empty!	0
L0382	3	1	1	2012-03-05	2012-03-05	3	58	4	1	0	0	0	0	0	0	#Empty!	#Empty!	0		0	Nee	0			Neg												0	#Empty!	0	#Empty!	0	#Empty!	0	#Empty!	0	#Empty!	0	#Empty!	0
L0383	3	1	1	2012-03-05	2012-03-05	3	3	1	1	0	0	0	0	0	0	#Empty!	#Empty!	0		0	Nee	0			Neg							Dfra					1	23.07	0	#Empty!	0	#Empty!	0	#Empty!	0	#Empty!	0	#Empty!	0
L0384	3	1	1	2012-03-05	2012-03-05	3	3	1	0	0	0	0	0	0	0	#Empty!	#Empty!	0		0	Nee	0			Neg							Dfra					1	25.81	0	#Empty!	0	#Empty!	0	#Empty!	0	#Empty!	0	#Empty!	0
L0385	3	1	1	2012-03-05	2012-03-05	3	3	1	1	0	0	0	0	0	0	#Empty!	#Empty!	0		0	Nee	0			Neg							Dfra					1	28.62	0	#Empty!	0	#Empty!	0	#Empty!	0	#Empty!	0	#Empty!	0
L0386	3	1	1	2012-03-05	2012-03-05	3	36	3	0	0	0	0	0	0	0	#Empty!	#Empty!	1	Italy	0	Nee	0			Neg							Dfra					1	32.47	0	#Empty!	0	#Empty!	0	#Empty!	0	#Empty!	0	#Empty!	0
L0387	3	1	0	2012-03-05	2012-03-02	3	1	1	0	0	0	0	0	0	0	#Empty!	#Empty!	0		0	Nee	0			Neg							Dfra					1	30.08	0	#Empty!	0	#Empty!	0	#Empty!	0	#Empty!	0	#Empty!	0
L0388	3	0	-5	2012-03-08	2012-03-07	3	28	3	1	0	1	1	0	0	1	#Empty!	#Empty!	0		0	Nee	0			Neg												0	#Empty!	0	#Empty!	0	#Empty!	0	#Empty!	0	#Empty!	0	#Empty!	0
L0389	3	1	1	2012-03-08	2012-03-08	3	11	2	0	0	0	0	0	0	0	#Empty!	#Empty!	0		0	Nee	0			Neg							Dfra					1	34.93	0	#Empty!	0	#Empty!	0	#Empty!	0	#Empty!	0	#Empty!	0
L0390	3	1	1	2012-03-08	2012-03-07	3	67	4	0	0	0	0	0	0	0	#Empty!	#Empty!	0		1	Nee	0			Neg												0	#Empty!	0	#Empty!	0	#Empty!	0	#Empty!	0	#Empty!	0	#Empty!	0
L0391	3	1	1	2012-03-08	2012-03-07	3	63	4	1	0	0	0	0	0	0	#Empty!	#Empty!	0		0	Nee	0			Neg												0	#Empty!	0	#Empty!	0	#Empty!	0	#Empty!	0	#Empty!	0	#Empty!	0
L0392	3	0	-5	2012-03-09	2012-03-08	3	33	3	0	3	0	0	0	1	0	#Empty!	#Empty!	1	Brasil, Argentina	0	Nee	0			Neg							STECz					0	#Empty!	0	#Empty!	0	#Empty!	0	#Empty!	0	#Empty!	0	#Empty!	0
L0393	3	0	-5	2012-03-12	2012-03-09	3	42	3	1	2	0	0	0	0	0	#Empty!	#Empty!	0		0	Nee	0	Campylobacter jejuni	30.60	Pos							Camp					0	#Empty!	0	#Empty!	0	#Empty!	0	#Empty!	1	32.8	0	#Empty!	1
L0394	3	1	1	2012-03-12	2012-03-12	3	55	4	0	0	0	0	0	0	0	#Empty!	#Empty!	1		0	Nee	0			Neg							Dfra					1	24.04	0	#Empty!	0	#Empty!	0	#Empty!	0	#Empty!	0	#Empty!	0
L0395	3	0	-5	2012-03-12	2012-03-11	3	16	2	0	3	0	1	0	0	0	#Empty!	#Empty!	0		0	Nee	0			Neg												0	#Empty!	0	#Empty!	0	#Empty!	0	#Empty!	0	#Empty!	0	#Empty!	0
L0396	3	1	0	2012-03-12	2012-03-12	3	47	3	1	0	0	0	0	0	0	#Empty!	#Empty!	0		0	Nee	0			Neg							Dfra					1	18.59	0	#Empty!	0	#Empty!	0	#Empty!	0	#Empty!	0	#Empty!	0
L0397	3	0	-5	2012-03-12	2012-03-11	3	58	4	1	2	0	0	0	0	0	#Empty!	#Empty!	0		0	Nee	0	Giardia lamblia	24.07	Neg							Glam					0	#Empty!	1	23.26	0	#Empty!	0	#Empty!	0	#Empty!	0	#Empty!	0
L0398	3	0	-5	2012-03-13	2012-03-13	3	36	3	0	3	0	1	0	0	0	#Empty!	#Empty!	0		0	Nee	0			Neg							Glam					0	#Empty!	1	22.05	0	#Empty!	0	#Empty!	0	#Empty!	0	#Empty!	0
L0399	3	0	-5	2012-03-13	2012-03-13	3	22	3	1	3	0	1	1	0	1	#Empty!	#Empty!	0		0	Nee	0			Neg												0	#Empty!	0	#Empty!	0	#Empty!	0	#Empty!	0	#Empty!	0	#Empty!	0
L0400	3	0	-5	2012-03-13	2012-03-13	3	57	4	1	2	1	1	0	0	0	#Empty!	#Empty!	0		0	ja	1			Neg												0	#Empty!	0	#Empty!	0	#Empty!	0	#Empty!	0	#Empty!	0	#Empty!	0
L0401	3	1	1	2012-03-13	2012-03-12	3	7	2	0	0	0	0	0	0	0	#Empty!	#Empty!	1	Czech Republic	0	Nee	0			Neg							Dfra					1	19.77	0	#Empty!	0	#Empty!	0	#Empty!	0	#Empty!	0	#Empty!	0
L0402	3	1	1	2012-03-13	2012-03-12	3	5	2	1	0	0	0	0	0	0	#Empty!	#Empty!	1	Czech Republic	0	Nee	0			Neg							Dfra					1	22.02	0	#Empty!	0	#Empty!	0	#Empty!	0	#Empty!	0	#Empty!	0
L0403	3	1	1	2012-03-13	2012-03-12	3	38	3	1	0	0	0	0	0	0	#Empty!	#Empty!	1	Czech Republic	0	Nee	0			Neg							Dfra					1	24.08	0	#Empty!	0	#Empty!	0	#Empty!	0	#Empty!	0	#Empty!	0
L0404	3	1	1	2012-03-13	2012-03-13	3	14	2	0	0	0	0	0	0	0	#Empty!	#Empty!	0		1	Nee	0			Neg												0	#Empty!	0	#Empty!	0	#Empty!	0	#Empty!	0	#Empty!	0	#Empty!	0
L0405	3	1	1	2012-03-14	2012-03-14	3	44	3	1	0	0	0	0	0	0	#Empty!	#Empty!	0		0	Nee	0			Neg							Dfra					1	24.44	0	#Empty!	0	#Empty!	0	#Empty!	0	#Empty!	0	#Empty!	0
L0406	3	1	0	2012-03-14	2012-03-14	3	11	2	0	0	0	0	0	0	0	#Empty!	#Empty!	0		0	Nee	0			Neg							aEPEC					0	#Empty!	0	#Empty!	0	#Empty!	0	#Empty!	0	#Empty!	0	#Empty!	0
L0407	3	0	-5	2012-03-15	2012-03-13	3	40	3	0	1	0	1	1	0	0	#Empty!	#Empty!	0		0	Nee	0	Campylobacter jejuni	25.12	Pos							Camp					0	#Empty!	0	#Empty!	0	#Empty!	0	#Empty!	1	26.16	0	#Empty!	1
L0409	3	1	1	2012-03-15	2012-03-15	3	3	1	1	0	0	0	0	0	0	#Empty!	#Empty!	0		0	Nee	0			Neg							Dfra					1	27.6	0	#Empty!	0	#Empty!	0	#Empty!	0	#Empty!	0	#Empty!	0
L0410	3	1	1	2012-03-15	2012-03-15	3	6	2	0	0	0	0	0	0	0	#Empty!	#Empty!	1		1	Nee	0			Neg												0	#Empty!	0	#Empty!	0	#Empty!	0	#Empty!	0	#Empty!	0	#Empty!	0
L0411	3	1	1	2012-03-15	2012-03-15	3	59	4	1	0	0	0	0	0	0	#Empty!	#Empty!	0		0	Nee	0			Neg							Glam	Dfra				1	24.94	1	26.77	0	#Empty!	0	#Empty!	0	#Empty!	0	#Empty!	0
L0412	3	1	1	2012-03-15	2012-03-15	3	38	3	1	0	0	0	0	0	0	#Empty!	#Empty!	0		0	Nee	0			Neg							Dfra					1	18.43	0	#Empty!	0	#Empty!	0	#Empty!	0	#Empty!	0	#Empty!	0
L0414	3	1	0	2012-03-16	2012-03-15	3	45	3	1	0	0	0	0	0	0	#Empty!	#Empty!	0		0	Nee	0			Neg												0	#Empty!	0	#Empty!	0	#Empty!	0	#Empty!	0	#Empty!	0	#Empty!	0
L0416	3	1	1	2012-03-19	2012-03-19	3	7	2	1	0	0	0	0	0	0	#Empty!	#Empty!	0		0	Nee	0			Neg												0	#Empty!	0	#Empty!	0	#Empty!	0	#Empty!	0	#Empty!	0	#Empty!	0
L0417	3	1	1	2012-03-19	2012-03-19	3	11	2	0	0	0	0	0	0	0	#Empty!	#Empty!	0		0	Nee	0			Neg							Dfra					1	29.09	0	#Empty!	0	#Empty!	0	#Empty!	0	#Empty!	0	#Empty!	0
L0418	3	1	1	2012-03-19	2012-03-19	3	79	4	1	0	0	0	0	0	0	#Empty!	#Empty!	0		0	Nee	0			Neg							Dfra					1	16.53	0	#Empty!	0	#Empty!	0	#Empty!	0	#Empty!	0	#Empty!	0
L0419	3	1	1	2012-03-19	2012-03-18	3	57	4	0	0	0	0	0	0	0	#Empty!	#Empty!	1		0	Nee	0			Neg												0	#Empty!	0	#Empty!	0	#Empty!	0	#Empty!	0	#Empty!	0	#Empty!	0
L0420	3	1	0	2012-03-19	2012-03-19	3	41	3	1	0	0	0	0	0	0	#Empty!	#Empty!	1		0	Nee	0	Campylobacter jejuni	30.15	Neg							Dfra	Camp	aEPEC			1	28.04	0	#Empty!	0	#Empty!	0	#Empty!	1	30.09	0	#Empty!	1
L0421	3	1	1	2012-03-19	2012-03-19	3	52	4	1	0	0	0	0	0	0	#Empty!	#Empty!	1		0	Nee	0			Neg												0	#Empty!	0	#Empty!	0	#Empty!	0	#Empty!	0	#Empty!	0	#Empty!	0
L0422	3	1	1	2012-03-20	2012-03-19	3	16	2	0	0	0	0	0	0	0	#Empty!	#Empty!	0		0	Nee	0			Neg												0	#Empty!	0	#Empty!	0	#Empty!	0	#Empty!	0	#Empty!	0	#Empty!	0
L0423	3	1	0	2012-03-20	2012-03-19	3	23	3	0	0	0	0	0	0	0	#Empty!	#Empty!	1		0	Nee	0			Neg												0	#Empty!	0	#Empty!	0	#Empty!	0	#Empty!	0	#Empty!	0	#Empty!	0
L0424	3	0	-5	2012-03-20	2012-03-20	3	40	3	1	3	0	1	0	0	0	#Empty!	#Empty!	0		0	ja	1	Dientamoeba fragilis	19.16	Neg							Dfra					1	24.52	0	#Empty!	0	#Empty!	0	#Empty!	0	#Empty!	0	#Empty!	0
L0426	3	1	0	2012-03-21	2012-03-21	3	61	4	1	0	0	0	0	0	0	#Empty!	#Empty!	0		0	Nee	0			Neg												0	#Empty!	0	#Empty!	0	#Empty!	0	#Empty!	0	#Empty!	0	#Empty!	0
L0427	3	0	-5	2012-03-21	2012-03-20	3	61	4	1	3	0	0	0	0	0	#Empty!	#Empty!	0		0	ja	1	Dientamoeba fragilis	17.19	Neg							Dfra	aEPEC				1	24.06	0	#Empty!	0	#Empty!	0	#Empty!	0	#Empty!	0	#Empty!	0
L0429	3	1	0	2012-03-22	2012-03-20	3	43	3	1	0	0	0	0	0	0	#Empty!	#Empty!	0		0	Nee	0			Neg												0	#Empty!	0	#Empty!	0	#Empty!	0	#Empty!	0	#Empty!	0	#Empty!	0
L0430	3	1	1	2012-03-23	2012-03-23	3	30	3	0	0	0	0	0	0	0	#Empty!	#Empty!	0		0	Nee	0	Dientamoeba fragilis	18.28	Neg							Dfra					1	27.32	0	#Empty!	0	#Empty!	0	#Empty!	0	#Empty!	0	#Empty!	0
L0431	3	1	1	2012-03-26	2012-03-26	3	9	2	0	0	0	0	0	0	0	#Empty!	#Empty!	0		0	Nee	0			Neg												0	#Empty!	0	#Empty!	0	#Empty!	0	#Empty!	0	#Empty!	0	#Empty!	0
L0432	3	1	1	2012-03-26	2012-03-26	3	31	3	1	0	0	0	0	0	0	#Empty!	#Empty!	0		0	Nee	0			Neg							Dfra					1	26.57	0	#Empty!	0	#Empty!	0	#Empty!	0	#Empty!	0	#Empty!	0
L0433	3	0	-5	2012-03-27	2012-03-27	3	68	4	1	3	0	0	0	0	0	#Empty!	#Empty!	0		0	ja	1			Neg												0	#Empty!	0	#Empty!	0	#Empty!	0	#Empty!	0	#Empty!	0	#Empty!	0
L0434	3	0	-5	2012-04-02	2012-04-02	4	39	3	1	2	0	1	0	1	1	#Empty!	#Empty!	0		0	Nee	0	Dientamoeba fragilis	23,19	Neg							Dfra	Cpar				1	24.3	0	#Empty!	1	39.81	0	#Empty!	0	#Empty!	0	#Empty!	0
L0436	3	1	1	2012-04-02	2012-03-31	3	11	2	0	0	0	0	0	0	0	#Empty!	#Empty!	0		0	Nee	0	Giardia lamblia	38,99	Neg							Glam					0	#Empty!	1	35.5	0	#Empty!	0	#Empty!	0	#Empty!	0	#Empty!	0
L0437	3	1	1	2012-04-02	2012-04-01	4	51	4	0	0	0	0	0	0	0	#Empty!	#Empty!	0		0	Nee	0	Dientamoeba fragilis	14,21	Neg							Dfra					1	18.89	0	#Empty!	0	#Empty!	0	#Empty!	0	#Empty!	0	#Empty!	0
L0438	3	1	1	2012-04-02	2012-03-31	3	45	3	1	0	0	0	0	0	0	#Empty!	#Empty!	0		0	Nee	0			Neg												0	#Empty!	0	#Empty!	0	#Empty!	0	#Empty!	0	#Empty!	0	#Empty!	0
L0439	3	1	1	2012-04-02	2012-04-01	4	47	3	1	0	0	0	0	0	0	#Empty!	#Empty!	0		0	Nee	0			Neg												0	#Empty!	0	#Empty!	0	#Empty!	0	#Empty!	0	#Empty!	0	#Empty!	0
L0440	3	0	-5	2012-04-03	2012-04-01	4	45	3	1	3	0	0	0	0	0	#Empty!	#Empty!	0		0	Nee	0	Dientamoeba fragilis	17,38	Neg							Dfra					1	23.71	0	#Empty!	0	#Empty!	0	#Empty!	0	#Empty!	0	#Empty!	0
L0441	3	1	1	2012-04-04	2012-04-03	4	24	3	0	0	0	0	0	0	0	#Empty!	#Empty!	0		0	Nee	0			Neg												0	#Empty!	0	#Empty!	0	#Empty!	0	#Empty!	0	#Empty!	0	#Empty!	0
L0442	3	1	1	2012-04-04	2012-04-04	4	52	4	1	0	0	0	0	0	0	#Empty!	#Empty!	0		0	Nee	0	Dientamoeba fragilis	25,22	Neg							Dfra					1	29.87	0	#Empty!	0	#Empty!	0	#Empty!	0	#Empty!	0	#Empty!	0
L0443	3	1	1	2012-04-04	2012-04-03	4	10	2	0	0	0	0	0	0	0	#Empty!	#Empty!	0		0	Nee	0	Dientamoeba fragilis	31,35	Neg							Dfra					1	37.06	0	#Empty!	0	#Empty!	0	#Empty!	0	#Empty!	0	#Empty!	0
L0444	3	1	1	2012-04-05	2012-04-04	4	14	2	1	0	0	0	0	0	0	#Empty!	#Empty!	0		0	Nee	0			Neg												0	#Empty!	0	#Empty!	0	#Empty!	0	#Empty!	0	#Empty!	0	#Empty!	0
L0445	3	1	1	2012-04-06	2012-04-06	4	20	2	0	0	0	0	0	0	0	#Empty!	#Empty!	0		0	Nee	0	Dientamoeba fragilis	34,06	Neg							Dfra					1	36.1	0	#Empty!	0	#Empty!	0	#Empty!	0	#Empty!	0	#Empty!	0
L0446	3	1	1	2012-04-06	2012-04-06	4	56	4	0	0	0	0	0	0	0	#Empty!	#Empty!	0		0	Nee	0	Dientamoeba fragilis	18,04	Neg							Dfra	STECz				1	19.01	0	#Empty!	0	#Empty!	0	#Empty!	0	#Empty!	0	#Empty!	0
L0448	3	0	-5	2012-04-10	2012-04-10	4	16	2	0	3	0	1	0	0	0	#Empty!	#Empty!	1	Malaisia	0	ja	1			Neg												0	#Empty!	0	#Empty!	0	#Empty!	0	#Empty!	0	#Empty!	0	#Empty!	0
L0450	3	1	1	2012-04-11	2012-04-10	4	53	4	1	0	0	0	0	0	0	#Empty!	#Empty!	0		0	Nee	0			Neg												0	#Empty!	0	#Empty!	0	#Empty!	0	#Empty!	0	#Empty!	0	#Empty!	0
L0451	3	0	-5	2012-04-12	2012-04-12	4	30	3	0	3	0	0	0	0	0	#Empty!	#Empty!	0		0	Nee	0			Neg												0	#Empty!	0	#Empty!	0	#Empty!	0	#Empty!	0	#Empty!	0	#Empty!	0
L0452	3	1	1	2012-04-12	2012-04-12	4	59	4	1	0	0	0	0	0	0	#Empty!	#Empty!	0		0	Nee	0	Dientamoeba fragilis	26,43	Neg							Dfra					1	33.84	0	#Empty!	0	#Empty!	0	#Empty!	0	#Empty!	0	#Empty!	0
L0454	3	1	1	2012-04-12	2012-04-12	4	17	2	1	0	0	0	0	0	0	#Empty!	#Empty!	0		0	Nee	0			Neg												0	#Empty!	0	#Empty!	0	#Empty!	0	#Empty!	0	#Empty!	0	#Empty!	0
L0455	3	1	1	2012-04-12	2012-04-11	4	55	4	0	0	0	0	0	0	0	#Empty!	#Empty!	0		0	Nee	0			Neg												0	#Empty!	0	#Empty!	0	#Empty!	0	#Empty!	0	#Empty!	0	#Empty!	0
L0456	3	0	-5	2012-04-12	2012-04-12	4	42	3	0	0	0	1	0	1	1	#Empty!	#Empty!			0	Nee	0			Neg							Campz					0	#Empty!	0	#Empty!	0	#Empty!	0	#Empty!	0	#Empty!	1	39.52	1
L0457	3	0	-5	2012-04-13	2012-04-12	4	12	2	0	3	0	0	0	0	0	#Empty!	#Empty!	1	India	0	Nee	0			Neg												0	#Empty!	0	#Empty!	0	#Empty!	0	#Empty!	0	#Empty!	0	#Empty!	0
L0458	3	1	1	2012-04-16	2012-04-16	4	1	1	1	0	0	0	0	0	0	#Empty!	#Empty!	0		0	Nee	0	Dientamoeba fragilis	26,69	Neg							Dfra					1	32.45	0	#Empty!	0	#Empty!	0	#Empty!	0	#Empty!	0	#Empty!	0
L0459	3	1	1	2012-04-16	2012-04-15	4	15	2	1	0	0	0	0	0	0	#Empty!	#Empty!	0		0	Nee	0			Neg												0	#Empty!	0	#Empty!	0	#Empty!	0	#Empty!	0	#Empty!	0	#Empty!	0
L0460	3	1	1	2012-04-16	2012-04-16	4	46	3	0	0	0	0	0	0	0	#Empty!	#Empty!	0		0	Nee	0	Dientamoeba fragilis	25,09	Neg							Dfra					1	26.76	0	#Empty!	0	#Empty!	0	#Empty!	0	#Empty!	0	#Empty!	0
L0461	3	1	1	2012-04-16	2012-04-16	4	15	2	0	0	0	0	0	0	0	#Empty!	#Empty!	0		0	Nee	0	Dientamoeba fragilis	27,16	Neg							Dfra					1	30.65	0	#Empty!	0	#Empty!	0	#Empty!	0	#Empty!	0	#Empty!	0
L0462	3	1	1	2012-04-16	2012-04-16	4	44	3	1	0	0	0	0	0	0	#Empty!	#Empty!	0		0	Nee	0	Dientamoeba fragilis	18,76	Neg							Dfra					1	20.8	0	#Empty!	0	#Empty!	0	#Empty!	0	#Empty!	0	#Empty!	0
L0463	3	1	1	2012-04-16	2012-04-16	4	9	2	1	0	0	0	0	0	0	#Empty!	#Empty!	0		0	Nee	0	Dientamoeba fragilis	20,41	Neg							Dfra					1	21.25	0	#Empty!	0	#Empty!	0	#Empty!	0	#Empty!	0	#Empty!	0
L0464	3	1	1	2012-04-16	2012-04-16	4	12	2	1	0	0	0	0	0	0	#Empty!	#Empty!	0		0	Nee	0	Dientamoeba fragilis	24,18	Neg							Dfra					1	23.95	0	#Empty!	0	#Empty!	0	#Empty!	0	#Empty!	0	#Empty!	0
L0465	3	1	1	2012-04-16	2012-04-16	4	62	4	1	0	0	0	0	0	0	#Empty!	#Empty!	0		0	ja	1	Dientamoeba fragilis	24,26	Neg							Dfra	aEPEC				1	27.46	0	#Empty!	0	#Empty!	0	#Empty!	0	#Empty!	0	#Empty!	0
L0467	3	1	1	2012-04-17	2012-04-17	4	60	4	0	0	0	0	0	0	0	#Empty!	#Empty!	0		0	Nee	0			Neg												0	#Empty!	0	#Empty!	0	#Empty!	0	#Empty!	0	#Empty!	0	#Empty!	0
L0469	3	1	1	2012-04-18	2012-04-18	4	53	4	1	0	0	0	0	0	0	#Empty!	#Empty!	0		0	Nee	0	Dientamoeba fragilis	30,03	Neg							Dfra					1	29.91	0	#Empty!	0	#Empty!	0	#Empty!	0	#Empty!	0	#Empty!	0
L0470	3	1	1	2012-04-19	2012-04-18	4	48	3	0	0	0	0	0	0	0	#Empty!	#Empty!	0		0	Nee	0			Neg												0	#Empty!	0	#Empty!	0	#Empty!	0	#Empty!	0	#Empty!	0	#Empty!	0
L0471	3	1	1	2012-04-19	2012-04-18	4	46	3	1	0	0	0	0	0	0	#Empty!	#Empty!	0		0	Nee	0	Dientamoeba fragilis	16,93	Neg							Dfra					1	23.2	0	#Empty!	0	#Empty!	0	#Empty!	0	#Empty!	0	#Empty!	0
L0472	3	1	1	2012-04-19	2012-04-18	4	17	2	1	0	0	0	0	0	0	#Empty!	#Empty!	0		0	Nee	0	Campylobacter jejuni		ND	Campylobacter coli		ND									0	#Empty!	0	#Empty!	0	#Empty!	0	#Empty!	0	#Empty!	0	#Empty!	0
L0473	3	0	-5	2012-04-19	2012-04-19	4	66	4	1	3	0	1	0	0	0	#Empty!	#Empty!	1		0	ja	1			Neg												0	#Empty!	0	#Empty!	0	#Empty!	0	#Empty!	0	#Empty!	0	#Empty!	0
L0474	3	1	1	2012-04-19	2012-04-19	4	60	4	0	0	0	0	0	0	0	#Empty!	#Empty!	0		0	Nee	0	Dientamoeba fragilis	18,5	Neg							Dfra					1	25.43	0	#Empty!	0	#Empty!	0	#Empty!	0	#Empty!	0	#Empty!	0
L0475	3	1	1	2012-04-19	2012-04-18	4	21	3	0	0	0	0	0	0	0	#Empty!	#Empty!	0		0	Nee	0			Neg												0	#Empty!	0	#Empty!	0	#Empty!	0	#Empty!	0	#Empty!	0	#Empty!	0
L0476	3	1	1	2012-04-19	2012-04-18	4	24	3	1	0	0	0	0	0	0	#Empty!	#Empty!	0		0	Nee	0			Neg												0	#Empty!	0	#Empty!	0	#Empty!	0	#Empty!	0	#Empty!	0	#Empty!	0
L0477	3	0	-5	2012-04-20	2012-04-20	4	17	2	0	2	0	1	0	0	1	#Empty!	#Empty!	0		0	Nee	0	Campylobacter coli	18,08	Pos							Camp					0	#Empty!	0	#Empty!	0	#Empty!	0	#Empty!	1	16.97	0	#Empty!	1
L0478	3	1	0	2012-04-21	2012-04-20	4	18	2	1	0	0	0	0	0	0	#Empty!	#Empty!	0		0	Nee	0			Neg												0	#Empty!	0	#Empty!	0	#Empty!	0	#Empty!	0	#Empty!	0	#Empty!	0
L0479	3	1	1	2012-04-23	2012-04-23	4	45	3	0	0	0	0	0	0	0	#Empty!	#Empty!			0	Nee	0	Dientamoeba fragilis	27,3	Neg							Dfra					1	31.13	0	#Empty!	0	#Empty!	0	#Empty!	0	#Empty!	0	#Empty!	0
L0480	3	1	1	2012-04-23	2012-04-23	4	20	2	1	0	0	0	0	0	0	#Empty!	#Empty!	0		0	Nee	0			Neg												0	#Empty!	0	#Empty!	0	#Empty!	0	#Empty!	0	#Empty!	0	#Empty!	0
L0481	3	1	1	2012-04-23	2012-04-23	4	42	3	0	0	0	0	0	0	0	#Empty!	#Empty!	0		0	Nee	0	Dientamoeba fragilis	15,29	Neg							Dfra					1	15.75	0	#Empty!	0	#Empty!	0	#Empty!	0	#Empty!	0	#Empty!	0
L0482	3	1	0	2012-04-23	2012-04-21	4	45	3	0	0	0	0	0	0	0	#Empty!	#Empty!	0		0	Nee	0			Neg												0	#Empty!	0	#Empty!	0	#Empty!	0	#Empty!	0	#Empty!	0	#Empty!	0
L0483	3	1	1	2012-04-23	2012-04-23	4	50	3	1	0	0	0	0	0	0	#Empty!	#Empty!	0		0	Nee	0			Neg												0	#Empty!	0	#Empty!	0	#Empty!	0	#Empty!	0	#Empty!	0	#Empty!	0
L0485	3	1	0	2012-04-24	2012-04-24	4	76	4	1	0	0	0	0	0	0	#Empty!	#Empty!	0		0	ja	1	Dientamoeba fragilis	38,16	Neg												0	#Empty!	0	#Empty!	0	#Empty!	0	#Empty!	0	#Empty!	0	#Empty!	0
L0486	3	1	0	2012-04-24	2012-04-24	4	54	4	0	0	0	0	0	0	0	#Empty!	#Empty!	0		0	ja	1			Neg												0	#Empty!	0	#Empty!	0	#Empty!	0	#Empty!	0	#Empty!	0	#Empty!	0
L0487	3	1	1	2012-04-25	2012-04-24	4	41	3	1	0	0	0	0	0	0	#Empty!	#Empty!	0		0	Nee	0	Dientamoeba fragilis	24,61	Neg							Dfra					1	25.79	0	#Empty!	0	#Empty!	0	#Empty!	0	#Empty!	0	#Empty!	0
L0488	3	1	1	2012-04-25	2012-04-24	4	10	2	0	0	0	0	0	0	0	#Empty!	#Empty!	0		0	Nee	0	Dientamoeba fragilis	24,17	Neg							Dfra					1	24.79	0	#Empty!	0	#Empty!	0	#Empty!	0	#Empty!	0	#Empty!	0
L0489	3	1	1	2012-04-25	2012-04-24	4	5	2	1	0	0	0	0	0	0	#Empty!	#Empty!	0		0	Nee	0	Dientamoeba fragilis	18,58	Neg							Dfra					1	24.18	0	#Empty!	0	#Empty!	0	#Empty!	0	#Empty!	0	#Empty!	0
L0490	3	1	1	2012-04-25	2012-04-24	4	38	3	1	0	0	0	0	0	0	#Empty!	#Empty!	0		0	Nee	0	Dientamoeba fragilis	29,56	Neg							Dfra					1	30.53	0	#Empty!	0	#Empty!	0	#Empty!	0	#Empty!	0	#Empty!	0
L0491	3	0	-5	2012-04-26	2012-04-26	4	15	2	1	3	1	1	0	0	0	#Empty!	#Empty!	0		0	Nee	0	Dientamoeba fragilis	29,83	Neg							Dfra					1	31.43	0	#Empty!	0	#Empty!	0	#Empty!	0	#Empty!	0	#Empty!	0
L0494	3	1	1	2012-04-26	2012-04-25	4	7	2	0	0	0	0	0	0	0	#Empty!	#Empty!	0		0	Nee	0			Neg												0	#Empty!	0	#Empty!	0	#Empty!	0	#Empty!	0	#Empty!	0	#Empty!	0
L0495	3	1	1	2012-04-26	2012-04-26	4	8	2	1	0	0	0	0	0	0	#Empty!	#Empty!	0		0	Nee	0	Campylobacter jejuni		ND	Campylobacter coli		ND				Dfra					1	38.34	0	#Empty!	0	#Empty!	0	#Empty!	0	#Empty!	0	#Empty!	0
L0496	3	1	1	2012-04-27	2012-04-26	4	48	3	1	0	0	0	0	0	0	#Empty!	#Empty!	0		0	Nee	0			Neg												0	#Empty!	0	#Empty!	0	#Empty!	0	#Empty!	0	#Empty!	0	#Empty!	0
L0497	3	1	1	2012-04-27	2012-04-27	4	5	2	1	0	0	0	0	0	0	#Empty!	#Empty!	0		0	Nee	0	Dientamoeba fragilis	24,78	Neg							Dfra					1	27.65	0	#Empty!	0	#Empty!	0	#Empty!	0	#Empty!	0	#Empty!	0
L0498	3	1	1	2012-04-27	2012-04-27	4	8	2	0	0	0	0	0	0	0	#Empty!	#Empty!	0		0	Nee	0	Dientamoeba fragilis	20,17	Neg							Dfra					1	23.32	0	#Empty!	0	#Empty!	0	#Empty!	0	#Empty!	0	#Empty!	0
L0499	3	1	1	2012-04-27	2012-04-25	4	39	3	0	0	0	0	0	0	0	#Empty!	#Empty!	0		0	Nee	0	Dientamoeba fragilis	16,61	Neg							Dfra					1	19.63	0	#Empty!	0	#Empty!	0	#Empty!	0	#Empty!	0	#Empty!	0
L0500	3	1	1	2012-04-27	2012-04-27	4	29	3	1	0	0	0	0	0	0	#Empty!	#Empty!	0		0	Nee	0	Dientamoeba fragilis	24,2	Neg							Dfra					1	24.56	0	#Empty!	0	#Empty!	0	#Empty!	0	#Empty!	0	#Empty!	0
L0501	3	1	1	2012-04-27	2012-04-27	4	46	3	0	0	0	0	0	0	0	#Empty!	#Empty!	0		0	Nee	0			Neg												0	#Empty!	0	#Empty!	0	#Empty!	0	#Empty!	0	#Empty!	0	#Empty!	0
L0502	3	1	1	2012-04-27	2012-04-26	4	42	3	1	0	0	0	0	0	0	#Empty!	#Empty!	0		0	Nee	0	Dientamoeba fragilis	22,57	Neg							Dfra					1	19.82	0	#Empty!	0	#Empty!	0	#Empty!	0	#Empty!	0	#Empty!	0
L0503	3	0	-5	2012-05-01	2012-05-01	5	54	4	1	3	0	1	0	0	0	#Empty!	#Empty!	0		1	ja	1			Neg												0	#Empty!	0	#Empty!	0	#Empty!	0	#Empty!	0	#Empty!	0	#Empty!	0
L0504	3	1	0	2012-05-01	2012-05-01	5	55	4	0	0	0	0	0	0	0	#Empty!	#Empty!	0		0	Nee	0			Neg												0	#Empty!	0	#Empty!	0	#Empty!	0	#Empty!	0	#Empty!	0	#Empty!	0
L0505	3	1	0	2012-05-01	2012-05-01	5	42	3	1	0	0	0	0	0	0	#Empty!	#Empty!	0		0	Nee	0	Dientamoeba fragilis	28,05	Neg							Dfra					1	27.94	0	#Empty!	0	#Empty!	0	#Empty!	0	#Empty!	0	#Empty!	0
L0506	3	1	0	2012-05-02	2012-05-02	5	72	4	1	0	0	0	0	0	0	#Empty!	#Empty!	0		0	Nee	0	Dientamoeba fragilis	18,1	Neg							Dfra					1	18.65	0	#Empty!	0	#Empty!	0	#Empty!	0	#Empty!	0	#Empty!	0
L0507	3	1	1	2012-05-02	2012-04-30	4	52	4	1	0	0	0	0	0	0	#Empty!	#Empty!	0		0	Nee	0			Neg												0	#Empty!	0	#Empty!	0	#Empty!	0	#Empty!	0	#Empty!	0	#Empty!	0
L0509	3	1	1	2012-05-02	2012-04-29	4	16	2	0	0	0	0	0	0	0	#Empty!	#Empty!	-10		0	Nee	0			Neg							Dfra					1	25.53	0	#Empty!	0	#Empty!	0	#Empty!	0	#Empty!	0	#Empty!	0
L0510	3	1	1	2012-05-02	2012-05-02	5	51	4	1	0	0	0	0	0	0	#Empty!	#Empty!	1		0	Nee	0			Neg												0	#Empty!	0	#Empty!	0	#Empty!	0	#Empty!	0	#Empty!	0	#Empty!	0
L0512	3	0	-5	2012-05-04	2012-05-03	5	57	4	1	1	0	0	0	0	0	#Empty!	#Empty!	1		0	Nee	0			Neg												0	#Empty!	0	#Empty!	0	#Empty!	0	#Empty!	0	#Empty!	0	#Empty!	0
L0513	3	1	0	2012-05-07	2012-05-03	5	18	2	1	0	0	0	0	0	0	#Empty!	#Empty!	0		0	Nee	0	Dientamoeba fragilis	21,18	Neg							Dfra					1	20.78	0	#Empty!	0	#Empty!	0	#Empty!	0	#Empty!	0	#Empty!	0
L0514	3	1	0	2012-05-07	2012-05-04	5	13	2	0	0	0	0	0	0	0	#Empty!	#Empty!	0		0	Nee	0	Dientamoeba fragilis	17,1	Neg							Dfra					1	17.42	0	#Empty!	0	#Empty!	0	#Empty!	0	#Empty!	0	#Empty!	0
L0515	3	0	-5	2012-05-07	2012-05-05	5	1	1	0	3	1	0	1	0	1	#Empty!	#Empty!	0		0	Nee	0			Neg												0	#Empty!	0	#Empty!	0	#Empty!	0	#Empty!	0	#Empty!	0	#Empty!	0
L0516	3	0	-5	2012-05-08	2012-05-07	5	58	4	1	1	0	0	1	0	0	#Empty!	#Empty!	0		0	ja	1	Dientamoeba fragilis	31,49	Neg	Giardia lamblia	27,89	Neg				Glam	Dfra	Campz			1	32	1	27.18	0	#Empty!	0	#Empty!	0	#Empty!	1	39.71	1
L0517	3	1	1	2012-05-08	2012-05-08	5	40	3	1	0	0	0	0	0	0	#Empty!	#Empty!	0		0	Nee	0	Dientamoeba fragilis	29,47	Neg							Dfra					1	35.26	0	#Empty!	0	#Empty!	0	#Empty!	0	#Empty!	0	#Empty!	0
L0518	3	1	1	2012-05-08	2012-05-08	5	41	3	0	0	0	0	0	0	0	#Empty!	#Empty!	0		0	Nee	0			Neg							Dfra					1	24.56	0	#Empty!	0	#Empty!	0	#Empty!	0	#Empty!	0	#Empty!	0
L0519	3	0	-5	2012-05-09	2012-05-07	5	60	4	1	2	1	0	0	0	0	#Empty!	#Empty!	1		0	Nee	0	Campylobacter jejuni	26,68	Pos			Neg				Camp					0	#Empty!	0	#Empty!	0	#Empty!	0	#Empty!	1	29.98	0	#Empty!	1
L0520	3	0	-5	2012-05-10	2012-05-09	5	19	2	1	3	0	1	0	0	0	#Empty!	#Empty!	1	Thailand, Cambodia,Vietnam, Laos, Nepal	0	Nee	0			Neg	Campylobacter coli	30,15	Neg				EAEC	ETEC	Camp			0	#Empty!	0	#Empty!	0	#Empty!	0	#Empty!	1	28.72	0	#Empty!	1
L0521	3	0	-5	2012-05-10	2012-05-08	5	52	4	1	1	0	0	0	1	1	#Empty!	#Empty!	1	Spain	0	ja	1	Campylobacter jejuni	24,99	Pos							EAEC	Camp				0	#Empty!	0	#Empty!	0	#Empty!	0	#Empty!	1	25	0	#Empty!	1
L0522	3	1	0	2012-05-10	2012-05-08	5	61	4	1	0	0	0	0	0	0	#Empty!	#Empty!	0		0	Nee	0	Dientamoeba fragilis	18,75	Neg							Dfra					1	18.08	0	#Empty!	0	#Empty!	0	#Empty!	0	#Empty!	0	#Empty!	0
L0523	3	1	0	2012-05-10	2012-05-09	5	54	4	1	0	0	0	0	0	0	#Empty!	#Empty!	0		0	Nee	0			Neg												0	#Empty!	0	#Empty!	0	#Empty!	0	#Empty!	0	#Empty!	0	#Empty!	0
L0524	3	1	1	2012-05-10	2012-05-10	5	60	4	1	0	0	0	0	0	0	#Empty!	#Empty!	0		0	Nee	0	Dientamoeba fragilis	22,02	Neg							Dfra					1	21.87	0	#Empty!	0	#Empty!	0	#Empty!	0	#Empty!	0	#Empty!	0
L0525	3	1	1	2012-05-10	2012-05-10	5	62	4	0	0	0	0	0	0	0	#Empty!	#Empty!	0		0	Nee	0	STEC	29,95	Neg							STEC					0	#Empty!	0	#Empty!	0	#Empty!	0	#Empty!	0	#Empty!	0	#Empty!	0
L0526	3	1	1	2012-05-10	2012-05-10	5	28	3	0	0	0	0	0	0	0	#Empty!	#Empty!	0		0	Nee	0			Neg												0	#Empty!	0	#Empty!	0	#Empty!	0	#Empty!	0	#Empty!	0	#Empty!	0
L0529	3	1	1	2012-05-14	2012-05-14	5	19	2	1	0	0	0	0	0	0	#Empty!	#Empty!	0		0	Nee	0	Dientamoeba fragilis	18,05	Neg							Dfra					1	25.69	0	#Empty!	0	#Empty!	0	#Empty!	0	#Empty!	0	#Empty!	0
L0530	3	0	-5	2012-05-14	2012-05-11	5	45	3	0	2	0	1	0	0	1	#Empty!	#Empty!	0		1	ja	1	Clostridium difficille	25,23	Neg							Cdif					0	#Empty!	0	#Empty!	0	#Empty!	0	#Empty!	0	#Empty!	0	#Empty!	0
L0531	3	0	-5	2012-05-14	2012-05-10	5	54	4	0	3	0	1	0	0	1	#Empty!	#Empty!	0		0	ja	1	Salmonella enterica	29,01	Pos							Salm	aEPECz				0	#Empty!	0	#Empty!	0	#Empty!	0	#Empty!	0	#Empty!	0	#Empty!	0
L0532	3	1	1	2012-05-14	2012-05-14	5	54	4	1	0	0	0	0	0	0	#Empty!	#Empty!	0		0	Nee	0	Dientamoeba fragilis	28,38	Neg							Dfra					1	29.12	0	#Empty!	0	#Empty!	0	#Empty!	0	#Empty!	0	#Empty!	0
L0533	3	1	1	2012-05-14	2012-05-14	5	24	3	1	0	0	0	0	0	0	#Empty!	#Empty!	0		0	Nee	0	Dientamoeba fragilis	32,49	Neg							Dfra					1	30.47	0	#Empty!	0	#Empty!	0	#Empty!	0	#Empty!	0	#Empty!	0
L0534	3	1	0	2012-05-14	2012-05-14	5	2	1	0	0	0	0	0	0	0	#Empty!	#Empty!	0		0	Nee	0			Neg												0	#Empty!	0	#Empty!	0	#Empty!	0	#Empty!	0	#Empty!	0	#Empty!	0
L0536	3	0	-5	2012-05-14	2012-05-10	5	75	4	1	2	0	0	0	0	0	#Empty!	#Empty!	0		1	Nee	0	Dientamoeba fragilis	23,19	Neg							Dfra					1	22.72	0	#Empty!	0	#Empty!	0	#Empty!	0	#Empty!	0	#Empty!	0
L0537	3	1	1	2012-05-15	2012-05-14	5	59	4	1	0	0	0	0	0	0	#Empty!	#Empty!	1		0	Nee	0	Dientamoeba fragilis	20,25	Neg							Dfra					1	24.36	0	#Empty!	0	#Empty!	0	#Empty!	0	#Empty!	0	#Empty!	0
L0538	3	1	0	2012-05-15	2012-05-14	5	46	3	0	0	0	0	0	0	0	#Empty!	#Empty!	0		0	Nee	0	Giardia lamblia	28,08	Neg							Glam					0	#Empty!	1	34.21	0	#Empty!	0	#Empty!	0	#Empty!	0	#Empty!	0
L0539	3	1	1	2012-05-15	2012-05-14	5	13	2	0	0	0	0	0	0	0	#Empty!	#Empty!	0		0	Nee	0			Neg												0	#Empty!	0	#Empty!	0	#Empty!	0	#Empty!	0	#Empty!	0	#Empty!	0
L0540	3	1	0	2012-05-15	2012-05-15	5	59	4	1	0	0	0	0	0	0	#Empty!	#Empty!	0		0	Nee	0			Neg												0	#Empty!	0	#Empty!	0	#Empty!	0	#Empty!	0	#Empty!	0	#Empty!	0
L0541	3	0	-5	2012-05-16	2012-05-16	5	40	3	1	3	0	0	0	0	0	#Empty!	#Empty!	0		0	Nee	0			Neg												0	#Empty!	0	#Empty!	0	#Empty!	0	#Empty!	0	#Empty!	0	#Empty!	0
L0542	3	1	1	2012-05-21	2012-05-21	5	19	2	0	0	0	0	0	0	0	#Empty!	#Empty!	0		0	Nee	0	Dientamoeba fragilis	29,16	Neg							Dfra					1	29.07	0	#Empty!	0	#Empty!	0	#Empty!	0	#Empty!	0	#Empty!	0
L0543	3	0	-5	2012-05-21	2012-05-20	5	8	2	0	3	0	1	0	0	0	#Empty!	#Empty!	0		0	Nee	0	Dientamoeba fragilis	28,4	Neg							Dfra					1	28.66	0	#Empty!	0	#Empty!	0	#Empty!	0	#Empty!	0	#Empty!	0
L0544	3	0	-5	2012-05-22	2012-05-20	5	72	4	1	3	0	1	0	0	1	#Empty!	#Empty!	0		0	Nee	0			Neg												0	#Empty!	0	#Empty!	0	#Empty!	0	#Empty!	0	#Empty!	0	#Empty!	0
L0545	3	0	-5	2012-05-23	2012-05-22	5	1	1	1	3	1	0	1	0	0	#Empty!	#Empty!	0		0	Nee	0	Cryptosporidium par/hom	30,32	Neg							Cpar					0	#Empty!	0	#Empty!	1	27.19	0	#Empty!	0	#Empty!	0	#Empty!	0
L0547	3	0	-5	2012-05-25	2012-05-25	5	45	3	1	3	0	0	0	0	0	#Empty!	#Empty!	0		0	Nee	0			Neg												0	#Empty!	0	#Empty!	0	#Empty!	0	#Empty!	0	#Empty!	0	#Empty!	0
L0548	3	1	1	2012-05-29	2012-05-15	5	45	3	1	0	0	0	0	0	0	#Empty!	#Empty!	1	Italy	0	Nee	0	STEC	28,61	Neg	Dientamoeba fragilis	23,21	Neg				Dfra	EHEC				1	23.21	0	#Empty!	0	#Empty!	0	#Empty!	0	#Empty!	0	#Empty!	0
L0550	3	1	1	2012-05-29	2012-05-17	5	9	2	1	0	0	0	0	0	0	#Empty!	#Empty!	0		0	Nee	0			Neg							Dfra					1	33.31	0	#Empty!	0	#Empty!	0	#Empty!	0	#Empty!	0	#Empty!	0
L0551	3	0	-5	2012-05-31	2012-05-30	5	24	3	1	1	1	1	0	0	0	#Empty!	#Empty!	1	Turkey	1	Nee	0	Salmonella enterica	34,03	Pos							Salm					0	#Empty!	0	#Empty!	0	#Empty!	0	#Empty!	0	#Empty!	0	#Empty!	0
L0552	3	1	0	2012-06-01	2012-06-01	6	35	3	1	0	0	0	0	0	0	#Empty!	#Empty!	0		0	Nee	0	Dientamoeba fragilis	21,87	Neg							Dfra					1	23.28	0	#Empty!	0	#Empty!	0	#Empty!	0	#Empty!	0	#Empty!	0
L0553	3	0	-5	2012-06-01	2012-05-31	5	3	1	0	3	0	1	0	0	0	#Empty!	#Empty!			-5	Onbekend	-5			Neg												0	#Empty!	0	#Empty!	0	#Empty!	0	#Empty!	0	#Empty!	0	#Empty!	0
L0554	3	1	0	2012-06-01	2012-05-31	5	56	4	0	0	0	0	0	0	0	#Empty!	#Empty!	0		0	Nee	0	Dientamoeba fragilis	18,11	Neg							Dfra					1	20.77	0	#Empty!	0	#Empty!	0	#Empty!	0	#Empty!	0	#Empty!	0
L0555	3	1	0	2012-06-01	2012-06-01	6	46	3	1	0	0	0	0	0	0	#Empty!	#Empty!	0		0	Nee	0	Dientamoeba fragilis	20,05	Neg							Dfra					1	25.17	0	#Empty!	0	#Empty!	0	#Empty!	0	#Empty!	0	#Empty!	0
L0556	3	0	-5	2012-06-02	2012-06-02	6	35	3	1	1	1	1	1	1	0	#Empty!	#Empty!			1	Nee	0			Neg							EAEC	ETEC				0	#Empty!	0	#Empty!	0	#Empty!	0	#Empty!	0	#Empty!	0	#Empty!	0
L0557	3	1	0	2012-06-07	2012-06-07	6	47	3	1	0	0	0	0	0	0	#Empty!	#Empty!	0		0	ja	1			Neg												0	#Empty!	0	#Empty!	0	#Empty!	0	#Empty!	0	#Empty!	0	#Empty!	0
L0559	3	0	-5	2012-06-07	2012-06-06	6	48	3	1	2	0	1	0	0	0	#Empty!	#Empty!	0		0	Nee	0			Neg												0	#Empty!	0	#Empty!	0	#Empty!	0	#Empty!	0	#Empty!	0	#Empty!	0
L0561	3	1	1	2012-06-11	2012-06-10	6	3	1	0	0	0	0	0	0	0	#Empty!	#Empty!	0		0	Nee	0			Neg	STEC	26,71	Neg				STEC					0	#Empty!	0	#Empty!	0	#Empty!	0	#Empty!	0	#Empty!	0	#Empty!	0
L0563	3	0	-5	2012-06-13	2012-06-13	6	22	3	1	2	0	1	0	0	0	#Empty!	#Empty!	0		1	Nee	0			Neg												0	#Empty!	0	#Empty!	0	#Empty!	0	#Empty!	0	#Empty!	0	#Empty!	0
L0564	3	0	-5	2012-06-13	2012-06-11	6	69	4	1	1	0	1	0	0	0	#Empty!	#Empty!	0		0	ja	1			Neg												0	#Empty!	0	#Empty!	0	#Empty!	0	#Empty!	0	#Empty!	0	#Empty!	0
L0565	3	0	-5	2012-06-13	2012-06-12	6	57	4	1	3	1	1	0	0	0	#Empty!	#Empty!	1	Poland	0	ja	1	Campylobacter jejuni	31,04	Pos							Campz					0	#Empty!	0	#Empty!	0	#Empty!	0	#Empty!	0	#Empty!	1	35.75	1
L0566	3	1	0	2012-06-15	2012-06-15	6	67	4	1	0	0	0	0	0	0	#Empty!	#Empty!	0		0	ja	1			Neg												0	#Empty!	0	#Empty!	0	#Empty!	0	#Empty!	0	#Empty!	0	#Empty!	0
L0567	3	1	0	2012-06-18	2012-06-18	6	36	3	1	0	0	0	0	0	0	#Empty!	#Empty!	0		1	ja	1			Neg												0	#Empty!	0	#Empty!	0	#Empty!	0	#Empty!	0	#Empty!	0	#Empty!	0
L0568	3	0	-5	2012-06-18	2012-06-18	6	63	4	1	3	0	0	0	0	0	#Empty!	#Empty!	1	Indonesia	0	Nee	0	Dientamoeba fragilis	38,22	Neg												0	#Empty!	0	#Empty!	0	#Empty!	0	#Empty!	0	#Empty!	0	#Empty!	0
L0569	3	0	-5	2012-06-19	2012-06-18	6	1	1	0	2	0	1	0	0	0	#Empty!	#Empty!	1	Suriname	0	Nee	0			Neg							aEPEC	ETECz				0	#Empty!	0	#Empty!	0	#Empty!	0	#Empty!	0	#Empty!	0	#Empty!	0
L0570	3	0	-5	2012-06-25	2012-06-24	6	69	4	1	0	0	1	0	0	0	#Empty!	#Empty!	0		1	ja	1	Dientamoeba fragilis	27,02	Neg							Dfra					1	32.4	0	#Empty!	0	#Empty!	0	#Empty!	0	#Empty!	0	#Empty!	0
L0571	3	1	1	2012-06-26	2012-06-26	6	46	3	1	0	0	0	0	0	0	#Empty!	#Empty!	1		0	Nee	0			Neg							Campz					0	#Empty!	0	#Empty!	0	#Empty!	0	#Empty!	0	#Empty!	1	39.66	1
L0572	3	0	-5	2012-06-27	2012-06-26	6	60	4	1	1	0	1	0	1	0	#Empty!	#Empty!	0		1	Nee	0			Neg												0	#Empty!	0	#Empty!	0	#Empty!	0	#Empty!	0	#Empty!	0	#Empty!	0
L0573	3	0	-5	2012-06-27	2012-06-27	6	68	4	0	2	0	1	0	0	0	#Empty!	#Empty!	0		0	ja	1			Neg												0	#Empty!	0	#Empty!	0	#Empty!	0	#Empty!	0	#Empty!	0	#Empty!	0
L0574	3	1	1	2012-06-27	2012-06-26	6	49	3	0	0	0	0	0	0	0	#Empty!	#Empty!	0		0	Nee	0			Neg												0	#Empty!	0	#Empty!	0	#Empty!	0	#Empty!	0	#Empty!	0	#Empty!	0
L0575	3	1	0	2012-06-28	2012-06-27	6	55	4	1	0	0	0	0	0	0	#Empty!	#Empty!	0		0	Nee	0	Dientamoeba fragilis	25,4	Neg							Dfra					1	30.35	0	#Empty!	0	#Empty!	0	#Empty!	0	#Empty!	0	#Empty!	0
L0577	3	1	1	2012-06-29	2012-06-29	6	56	4	1	0	0	0	0	0	0	#Empty!	#Empty!	1		0	Nee	0	Dientamoeba fragilis	14,14	Neg							Dfra	aEPECz				1	18.56	0	#Empty!	0	#Empty!	0	#Empty!	0	#Empty!	0	#Empty!	0
L0578	3	0	-5	2012-06-29	2012-06-29	6	35	3	1	3	0	1	0	0	0	#Empty!	#Empty!	0		0	Nee	0			Neg												0	#Empty!	0	#Empty!	0	#Empty!	0	#Empty!	0	#Empty!	0	#Empty!	0
L0579	3	0	-5	2012-06-30	2012-06-29	6	61	4	0	2	0	0	0	0	0	#Empty!	#Empty!	0		1	Nee	0			Neg	Clostridium difficille	29,96	Neg				aEPEC	Cdif				0	#Empty!	0	#Empty!	0	#Empty!	0	#Empty!	0	#Empty!	0	#Empty!	0
L0580	3	0	-5	2012-06-30	2012-06-29	6	66	4	0	1	0	0	0	0	0	#Empty!	#Empty!	0		0	ja	1	Campylobacter jejuni	20,79	Pos	Campylobacter coli		ND				Camp	aEPEC				0	#Empty!	0	#Empty!	0	#Empty!	0	#Empty!	1	22.14	0	#Empty!	1
L0581	3	0	-5	2012-07-02	2012-06-29	6	23	3	1	3	0	1	0	0	0	#Empty!	9293	0		0	ja	1			Neg												0	#Empty!	0	#Empty!	0	#Empty!	0	#Empty!	0	#Empty!	0	#Empty!	0
L0582	3	1	0	2012-07-02	2012-07-02	7	44	3	1	0	0	0	0	0	0	#Empty!	8411	0		0	Nee	0	Campylobacter coli		ND	Campylobacter jejuni		ND									0	#Empty!	0	#Empty!	0	#Empty!	0	#Empty!	0	#Empty!	0	#Empty!	0
L0583	3	1	1	2012-07-02	2012-07-01	7	22	3	0	0	0	0	0	0	0	#Empty!	8934	0		0	Nee	0			Neg												0	#Empty!	0	#Empty!	0	#Empty!	0	#Empty!	0	#Empty!	0	#Empty!	0
L0584	3	1	0	2012-07-02	2012-07-01	7	68	4	0	0	0	0	0	0	0	#Empty!	8414	0		1	ja	1			Neg							aEPEC					0	#Empty!	0	#Empty!	0	#Empty!	0	#Empty!	0	#Empty!	0	#Empty!	0
L0585	3	0	-5	2012-07-02	2012-06-28	6	57	4	0	3	0	0	0	0	0	#Empty!	8431	1	Portugal	1	Nee	0			Neg												0	#Empty!	0	#Empty!	0	#Empty!	0	#Empty!	0	#Empty!	0	#Empty!	0
L0586	3	0	-5	2012-07-03	2012-07-02	7	15	2	1	3	0	1	0	0	0	#Empty!	8431	0		0	Nee	0			Neg												0	#Empty!	0	#Empty!	0	#Empty!	0	#Empty!	0	#Empty!	0	#Empty!	0
L0588	3	0	-5	2012-07-04	2012-07-03	7	55	4	1	3	0	0	0	0	0	#Empty!	8471	1	Morocco	1	Nee	0			Neg												0	#Empty!	0	#Empty!	0	#Empty!	0	#Empty!	0	#Empty!	0	#Empty!	0
L0589	3	1	1	2012-07-04	2012-07-04	7	21	3	1	0	0	0	0	0	0	#Empty!	8934	0		0	Nee	0			Neg												0	#Empty!	0	#Empty!	0	#Empty!	0	#Empty!	0	#Empty!	0	#Empty!	0
L0590	3	1	0	2012-07-05	2012-07-05	7	76	4	1	0	0	0	0	0	0	#Empty!	8471	0		0	ja	1			Neg												0	#Empty!	0	#Empty!	0	#Empty!	0	#Empty!	0	#Empty!	0	#Empty!	0
L0591	3	0	-5	2012-07-05	2012-07-04	7	63	4	0	1	1	1	0	0	1	#Empty!	8454	1	Portugal	0	Nee	0	Dientamoeba fragilis	21,48	Neg							Campz					0	#Empty!	0	#Empty!	0	#Empty!	0	#Empty!	0	#Empty!	1	37.64	1
L0592	3	0	-5	2012-07-06	2012-07-04	7	59	4	0	3	0	1	0	0	1	#Empty!	9101	1	Spain	0	Nee	0	Dientamoeba fragilis	25,5	Neg							Dfra					1	30.13	0	#Empty!	0	#Empty!	0	#Empty!	0	#Empty!	0	#Empty!	0
L0593	3	0	-5	2012-07-06	2012-07-06	7	46	3	0	0	0	1	0	0	0	#Empty!	8862	0		0	Nee	0			Neg												0	#Empty!	0	#Empty!	0	#Empty!	0	#Empty!	0	#Empty!	0	#Empty!	0
L0594	3	0	-5	2012-07-06	2012-07-06	7	65	4	0	3	0	0	0	0	0	#Empty!	8862	0		0	ja	1			Neg							EAEC					0	#Empty!	0	#Empty!	0	#Empty!	0	#Empty!	0	#Empty!	0	#Empty!	0
L0595	3	0	-5	2012-07-06	2012-07-05	7	28	3	1	#Empty!	0	0	0	0	0	#Empty!	1214	1	Dubai	0	Onbekend	-5			Neg												0	#Empty!	0	#Empty!	0	#Empty!	0	#Empty!	0	#Empty!	0	#Empty!	0
L0596	3	0	-5	2012-07-06	2012-07-06	7	19	2	1	3	0	1	0	0	0	#Empty!	9101	0		0	Nee	0			Neg												0	#Empty!	0	#Empty!	0	#Empty!	0	#Empty!	0	#Empty!	0	#Empty!	0
L0597	3	0	-5	2012-07-11	2012-07-10	7	23	3	1	2	0	1	0	0	0	#Empty!	8471	0		0	Nee	0			Neg												0	#Empty!	0	#Empty!	0	#Empty!	0	#Empty!	0	#Empty!	0	#Empty!	0
L0599	3	1	1	2012-07-11	2012-07-10	7	39	3	1	0	0	0	0	0	0	#Empty!	8494	0		0	Nee	0	Dientamoeba fragilis	22,09	Neg							EAEC	Dfra				1	22.93	0	#Empty!	0	#Empty!	0	#Empty!	0	#Empty!	0	#Empty!	0
L0600	3	1	1	2012-07-11	2012-07-10	7	9	2	0	0	0	0	0	0	0	#Empty!	8494	0		0	Nee	0	Dientamoeba fragilis	21,14	Neg							Dfra					1	21.74	0	#Empty!	0	#Empty!	0	#Empty!	0	#Empty!	0	#Empty!	0
L0601	3	1	1	2012-07-11	2012-07-11	7	58	4	0	0	0	0	0	0	0	#Empty!	9051	0		0	Nee	0			Neg												0	#Empty!	0	#Empty!	0	#Empty!	0	#Empty!	0	#Empty!	0	#Empty!	0
L0602	3	1	1	2012-07-11	2012-07-11	7	58	4	1	0	0	0	0	0	0	#Empty!	9051	0		0	Nee	0	Campylobacter coli		ND												0	#Empty!	0	#Empty!	0	#Empty!	0	#Empty!	0	#Empty!	0	#Empty!	0
L0603	3	0	-5	2012-07-11	2012-07-10	7	62	4	1	2	0	1	0	0	1	#Empty!	8608	0		1	ja	1	Campylobacter coli		ND	STEC	21,72	Neg				STEC					0	#Empty!	0	#Empty!	0	#Empty!	0	#Empty!	0	#Empty!	0	#Empty!	0
L0604	3	1	0	2012-07-12	2012-07-11	7	61	4	1	0	0	0	0	0	0	#Empty!	8401	0		0	Nee	0			Neg												0	#Empty!	0	#Empty!	0	#Empty!	0	#Empty!	0	#Empty!	0	#Empty!	0
L0605	3	1	1	2012-07-12	2012-07-11	7	11	2	0	0	0	0	0	0	0	#Empty!	8494	0		0	Nee	0	Dientamoeba fragilis	20,34	Neg							Dfra					1	20.3	0	#Empty!	0	#Empty!	0	#Empty!	0	#Empty!	0	#Empty!	0
L0606	3	0	-5	2012-07-12	2012-07-06	7	58	4	0	3	0	1	1	1	0	#Empty!	8431	0		0	ja	1			Neg												0	#Empty!	0	#Empty!	0	#Empty!	0	#Empty!	0	#Empty!	0	#Empty!	0
L0607	3	1	1	2012-07-12	2012-07-12	7	53	4	1	0	0	0	0	0	0	#Empty!	8398	0		0	Nee	0	Dientamoeba fragilis	20,81	Neg							Dfra					1	26.98	0	#Empty!	0	#Empty!	0	#Empty!	0	#Empty!	0	#Empty!	0
L0608	3	1	0	2012-07-13	2012-07-13	7	53	4	0	0	0	0	0	0	0	#Empty!	8414	0		0	Nee	0	Dientamoeba fragilis	31,3	Neg							Dfra					1	32.6	0	#Empty!	0	#Empty!	0	#Empty!	0	#Empty!	0	#Empty!	0
L0609	3	0	-5	2012-07-16	2012-07-13	7	32	3	1	3	0	1	0	0	0	#Empty!	8431	0		0	Nee	0			Neg												0	#Empty!	0	#Empty!	0	#Empty!	0	#Empty!	0	#Empty!	0	#Empty!	0
L0611	3	0	-5	2012-07-17	2012-07-17	7	23	3	1	3	0	1	1	0	0	#Empty!	8455	0		0	Nee	0			Neg												0	#Empty!	0	#Empty!	0	#Empty!	0	#Empty!	0	#Empty!	0	#Empty!	0
L0612	3	0	-5	2012-07-18	2012-07-12	7	7	2	1	3	0	1	0	0	0	#Empty!	8471	0		0	Nee	0			Neg												0	#Empty!	0	#Empty!	0	#Empty!	0	#Empty!	0	#Empty!	0	#Empty!	0
L0613	3	0	-5	2012-07-19	2012-07-18	7	35	3	1	2	0	1	0	0	0	#Empty!	8401	0		0	Nee	0			Neg												0	#Empty!	0	#Empty!	0	#Empty!	0	#Empty!	0	#Empty!	0	#Empty!	0
L0614	3	0	-5	2012-07-20	2012-07-18	7	20	2	1	3	0	1	0	1	0	#Empty!	8431	0		0	Nee	0			Neg												0	#Empty!	0	#Empty!	0	#Empty!	0	#Empty!	0	#Empty!	0	#Empty!	0
L0615	3	0	-5	2012-07-20	2012-07-19	7	52	4	0	2	0	1	0	0	0	#Empty!	9291	0		0	ja	1	Campylobacter jejuni	36,71	Pos												0	#Empty!	0	#Empty!	0	#Empty!	0	#Empty!	0	#Empty!	0	#Empty!	0
L0616	3	0	-5	2012-07-23	2012-07-21	7	21	3	0	3	0	1	0	0	1	#Empty!	8472	0		0	Nee	0	STEC	27,03	Neg							STEC					0	#Empty!	0	#Empty!	0	#Empty!	0	#Empty!	0	#Empty!	0	#Empty!	0
L0617	3	0	-5	2012-07-24	2012-07-20	7	61	4	0	3	0	1	0	0	0	#Empty!	9155	0		0	Nee	0			Neg												0	#Empty!	0	#Empty!	0	#Empty!	0	#Empty!	0	#Empty!	0	#Empty!	0
L0618	3	0	-5	2012-07-24	2012-07-23	7	45	3	1	2	0	1	0	0	0	#Empty!	8448	1	China	0	Nee	0	Dientamoeba fragilis	20,51	Neg	Giardia lamblia	23,51	Neg				Camp	aEPEC	Glam	Dfra		1	27.53	1	19.45	0	#Empty!	0	#Empty!	1	26.82	0	#Empty!	1
L0619	3	0	-5	2012-07-25	2012-07-25	7	57	4	1	3	0	1	0	0	0	#Empty!	8486	0		0	Nee	0			Neg												0	#Empty!	0	#Empty!	0	#Empty!	0	#Empty!	0	#Empty!	0	#Empty!	0
L0621	3	0	-5	2012-07-26	2012-07-25	7	21	3	1	2	0	0	0	0	1	#Empty!	8431	0		0	Nee	0			Neg												0	#Empty!	0	#Empty!	0	#Empty!	0	#Empty!	0	#Empty!	0	#Empty!	0
L0622	3	1	1	2012-07-26	2012-07-25	7	52	4	0	0	0	0	0	0	0	#Empty!	9073	1		0	Nee	0			Neg												0	#Empty!	0	#Empty!	0	#Empty!	0	#Empty!	0	#Empty!	0	#Empty!	0
L0624	3	1	1	2012-07-27	2012-07-26	7	52	4	1	0	0	0	0	0	0	#Empty!	#Empty!	0		1	Nee	0	Dientamoeba fragilis	16,96	Neg							aEPEC	Dfra				1	19.06	0	#Empty!	0	#Empty!	0	#Empty!	0	#Empty!	0	#Empty!	0
L0625	3	0	-5	2012-07-27	2012-07-26	7	61	4	0	1	1	1	0	0	0	#Empty!	9291	0		0	ja	1	Campylobacter jejuni	19,08	Pos							Camp					0	#Empty!	0	#Empty!	0	#Empty!	0	#Empty!	1	19.35	0	#Empty!	1
L0626	3	0	-5	2012-07-27	2012-07-27	7	75	4	1	3	1	0	0	0	0	#Empty!	8501	0		1	ja	1			Neg												0	#Empty!	0	#Empty!	0	#Empty!	0	#Empty!	0	#Empty!	0	#Empty!	0
L0627	3	1	1	2012-07-31	2012-07-31	7	70	4	1	0	0	0	0	0	0	#Empty!	9247	0		0	ja	1			Neg												0	#Empty!	0	#Empty!	0	#Empty!	0	#Empty!	0	#Empty!	0	#Empty!	0
L0628	3	1	1	2012-07-31	2012-07-31	7	78	4	0	0	0	0	0	0	0	#Empty!	9247	0		0	Nee	0			Neg												0	#Empty!	0	#Empty!	0	#Empty!	0	#Empty!	0	#Empty!	0	#Empty!	0
L0629	3	1	1	2012-08-03	2012-08-02	8	25	3	0	0	0	0	0	0	0	#Empty!	9073	1	Italy	0	Nee	0	Dientamoeba fragilis	16,3	Neg							aEPECz	Dfra				1	22.16	0	#Empty!	0	#Empty!	0	#Empty!	0	#Empty!	0	#Empty!	0
L0630	3	1	1	2012-08-06	2012-08-06	8	41	3	1	0	0	0	0	0	0	#Empty!	9249	0		0	Nee	0			Neg												0	#Empty!	0	#Empty!	0	#Empty!	0	#Empty!	0	#Empty!	0	#Empty!	0
L0631	3	1	1	2012-08-06	2012-08-02	8	44	3	0	0	0	0	0	0	0	#Empty!	9249	0		0	Nee	0			Neg												0	#Empty!	0	#Empty!	0	#Empty!	0	#Empty!	0	#Empty!	0	#Empty!	0
L0632	3	0	-5	2012-08-08	2012-08-07	8	17	2	1	1	0	1	1	0	0	#Empty!	8413	1	Tanzania	0	Nee	0	Entamoeba histolytica	26,2	Neg							aEPEC	Ehis				0	#Empty!	0	#Empty!	0	#Empty!	0	#Empty!	0	#Empty!	0	#Empty!	0
L0633	3	0	-5	2012-08-08	2012-08-07	8	32	3	1	3	0	1	0	0	0	#Empty!	9101	0		0	Nee	0	Campylobacter coli		ND	Campylobacter jejuni		ND									0	#Empty!	0	#Empty!	0	#Empty!	0	#Empty!	0	#Empty!	0	#Empty!	0
L0634	3	0	-5	2012-08-09	2012-08-09	8	16	2	1	3	0	1	0	0	1	#Empty!	8411	0		0	Nee	0			Neg							aEPECz					0	#Empty!	0	#Empty!	0	#Empty!	0	#Empty!	0	#Empty!	0	#Empty!	0
L0635	3	1	0	2012-08-09	2012-08-09	8	66	4	1	0	0	0	0	0	0	#Empty!	8861	1	Mexico	0	Nee	0			Neg							aEPEC					0	#Empty!	0	#Empty!	0	#Empty!	0	#Empty!	0	#Empty!	0	#Empty!	0
L0637	3	0	-5	2012-08-09	2012-08-09	8	69	4	1	3	0	1	1	0	0	#Empty!	8862	0		0	Nee	0	Dientamoeba fragilis	22,69	Neg							aEPEC	Dfra				1	24.66	0	#Empty!	0	#Empty!	0	#Empty!	0	#Empty!	0	#Empty!	0
L0638	3	0	-5	2012-08-10	2012-08-08	8	74	4	0	1	1	1	0	0	0	#Empty!	8431	0		0	Nee	0	Campylobacter coli	34,35	Neg	Campylobacter jejuni	21,48	Neg				Camp	aEPECz				0	#Empty!	0	#Empty!	0	#Empty!	0	#Empty!	1	19.74	0	#Empty!	1
L0639	3	1	0	2012-08-10	2012-08-10	8	65	4	1	0	0	0	0	0	0	#Empty!	8861	1		0	ja	1			Neg												0	#Empty!	0	#Empty!	0	#Empty!	0	#Empty!	0	#Empty!	0	#Empty!	0
L0640	3	0	-5	2012-08-10	2012-08-10	8	1	1	0	3	0	0	0	0	0	#Empty!	9151	0		0	Nee	0	Giardia lamblia	28,05	Neg							aEPECz					0	#Empty!	0	#Empty!	0	#Empty!	0	#Empty!	0	#Empty!	0	#Empty!	0
L0641	3	0	-5	2012-08-13	2012-08-13	8	64	4	1	3	1	1	0	0	0	#Empty!	8861	0		0	ja	1			Neg												0	#Empty!	0	#Empty!	0	#Empty!	0	#Empty!	0	#Empty!	0	#Empty!	0
L0642	3	1	1	2012-08-13	2012-08-13	8	53	4	1	0	0	0	0	0	0	#Empty!	1336	0		0	Nee	0	Dientamoeba fragilis	35,31	Neg							Dfra					1	37.64	0	#Empty!	0	#Empty!	0	#Empty!	0	#Empty!	0	#Empty!	0
L0643	3	0	-5	2012-08-14	2012-08-14	8	50	3	0	3	0	0	0	0	0	#Empty!	8411	0		0	ja	1															0	#Empty!	0	#Empty!	0	#Empty!	0	#Empty!	0	#Empty!	0	#Empty!	0
L0644	3	1	1	2012-08-16	2012-08-16	8	0	1	0	0	0	0	0	0	0	#Empty!	8939	0		0	Nee	0			Neg												0	#Empty!	0	#Empty!	0	#Empty!	0	#Empty!	0	#Empty!	0	#Empty!	0
L0646	3	0	-5	2012-08-23	2012-08-23	8	73	4	0	2	1	0	0	0	0	#Empty!	9281	0		1	Nee	0	Dientamoeba fragilis	29,5	Neg							Dfra					1	30.31	0	#Empty!	0	#Empty!	0	#Empty!	0	#Empty!	0	#Empty!	0
L0647	3	0	-5	2012-08-23	2012-08-22	8	41	3	1	2	0	1	0	0	0	#Empty!	8862	1	Turkey	0	Nee	0	Dientamoeba fragilis	38,3	Neg							aEPEC	EAEC	Dfra			1	36.11	0	#Empty!	0	#Empty!	0	#Empty!	0	#Empty!	0	#Empty!	0
L0648	3	0	-5	2012-08-24	2012-08-24	8	5	2	1	3	0	1	0	0	1	#Empty!	8494	1	Italy	1	Nee	0			Neg							Cdif					0	#Empty!	0	#Empty!	0	#Empty!	0	#Empty!	0	#Empty!	0	#Empty!	0
L0650	3	0	-5	2012-08-28	2012-08-28	8	84	4	1	3	0	0	0	0	0	#Empty!	8861	0		0	Nee	0			Neg												0	#Empty!	0	#Empty!	0	#Empty!	0	#Empty!	0	#Empty!	0	#Empty!	0
L0651	3	0	-5	2012-08-29	2012-08-28	8	72	4	0	2	1	1	1	0	0	#Empty!	8862	1	Libanon	0	Nee	0			Neg							ETEC	aEPECz	EAEC			0	#Empty!	0	#Empty!	0	#Empty!	0	#Empty!	0	#Empty!	0	#Empty!	0
L0652	3	0	-5	2012-08-29	2012-08-29	8	78	4	0	3	0	0	0	1	1	#Empty!	9231	0		0	ja	1			Neg												0	#Empty!	0	#Empty!	0	#Empty!	0	#Empty!	0	#Empty!	0	#Empty!	0
L0653	3	0	-5	2012-08-30	2012-08-29	8	54	4	1	3	0	1	0	0	0	#Empty!	8472	0		0	Nee	0			Neg							aEPECz	EAEC				0	#Empty!	0	#Empty!	0	#Empty!	0	#Empty!	0	#Empty!	0	#Empty!	0
L0655	3	0	-5	2012-08-30	2012-08-28	8	70	4	1	2	0	1	0	0	0	#Empty!	8862	1	Libanon	0	Nee	0			Neg							ETECz	aEPEC	EAEC			0	#Empty!	0	#Empty!	0	#Empty!	0	#Empty!	0	#Empty!	0	#Empty!	0
L0656	3	0	-5	2012-09-03	2012-08-31	8	8	2	0	3	0	1	0	0	0	#Empty!	8494	1		0	Nee	0	Dientamoeba fragilis	21,7	Neg							Dfra					1	24.06	0	#Empty!	0	#Empty!	0	#Empty!	0	#Empty!	0	#Empty!	0
L0657	3	0	-5	2012-09-03	2012-09-03	9	75	4	0	3	0	1	0	0	0	#Empty!	8414	0		0	Nee	0			Neg												0	#Empty!	0	#Empty!	0	#Empty!	0	#Empty!	0	#Empty!	0	#Empty!	0
L0658	3	1	0	2012-09-03	2012-09-01	9	62	4	0	0	0	0	0	0	0	#Empty!	8601	0		0	Nee	0			Neg							aEPEC					0	#Empty!	0	#Empty!	0	#Empty!	0	#Empty!	0	#Empty!	0	#Empty!	0
L0659	3	1	0	2012-09-03	2012-09-02	9	51	4	1	0	0	0	0	0	0	#Empty!	8471	0		0	Nee	0	Campylobacter coli		ND	Campylobacter jejuni		ND									0	#Empty!	0	#Empty!	0	#Empty!	0	#Empty!	0	#Empty!	0	#Empty!	0
L0660	3	0	-5	2012-09-04	2012-09-03	9	2	1	0	2	0	1	0	0	0	#Empty!	8872	0		0	Nee	0			Neg												0	#Empty!	0	#Empty!	0	#Empty!	0	#Empty!	0	#Empty!	0	#Empty!	0
L0661	3	0	-5	2012-09-05	2012-09-04	9	40	3	0	2	0	1	0	0	0	#Empty!	8414	1		0	Nee	0	Campylobacter jejuni	22,6	Neg							Camp					0	#Empty!	0	#Empty!	0	#Empty!	0	#Empty!	1	29.08	0	#Empty!	1
L0662	3	1	0	2012-09-05	2012-09-04	9	73	4	0	0	0	0	0	0	0	#Empty!	8606	0		0	ja	1			Neg												0	#Empty!	0	#Empty!	0	#Empty!	0	#Empty!	0	#Empty!	0	#Empty!	0
L0663	3	0	-5	2012-09-06	2012-09-04	9	66	4	1	2	0	1	0	0	0	#Empty!	8431	0		0	ja	1			Neg							Cpar					0	#Empty!	0	#Empty!	1	37.91	0	#Empty!	0	#Empty!	0	#Empty!	0
L0665	3	1	0	2012-09-07	2012-09-05	9	29	3	1	0	0	0	0	0	0	#Empty!	8604	0		0	Nee	0			Neg												0	#Empty!	0	#Empty!	0	#Empty!	0	#Empty!	0	#Empty!	0	#Empty!	0
L0666	3	0	-5	2012-09-07	2012-09-07	9	37	3	0	2	0	0	0	0	0	#Empty!	8448	1	Italy	0	Nee	0	Cryptosporidium par/hom	36,59	Neg	Dientamoeba fragilis	28	Neg				Cpar	Dfra				1	37.01	0	#Empty!	1	30.38	0	#Empty!	0	#Empty!	0	#Empty!	0
L0669	3	0	-5	2012-09-10	2012-09-08	9	58	4	1	2	0	1	0	0	0	#Empty!	8605	0		0	ja	1			Neg							ETEC					0	#Empty!	0	#Empty!	0	#Empty!	0	#Empty!	0	#Empty!	0	#Empty!	0
L0670	3	0	-5	2012-09-10	2012-09-07	9	28	3	1	2	1	0	0	0	0	#Empty!	8431	0		0	Nee	0			Neg												0	#Empty!	0	#Empty!	0	#Empty!	0	#Empty!	0	#Empty!	0	#Empty!	0
L0672	3	1	0	2012-09-11	2012-09-10	9	25	3	1	0	0	0	0	0	0	#Empty!	8412	0		0	Nee	0			Neg												0	#Empty!	0	#Empty!	0	#Empty!	0	#Empty!	0	#Empty!	0	#Empty!	0
L0673	3	0	-5	2012-09-11	2012-09-10	9	62	4	1	3	0	1	0	0	0	#Empty!	8862	1		0	ja	1			Neg												0	#Empty!	0	#Empty!	0	#Empty!	0	#Empty!	0	#Empty!	0	#Empty!	0
L0674	3	1	0	2012-09-11	2012-09-10	9	38	3	1	0	0	0	0	0	0	#Empty!	8448	1		0	Nee	0	Dientamoeba fragilis	30,21	Neg							aEPECz	Dfra				1	30.73	0	#Empty!	0	#Empty!	0	#Empty!	0	#Empty!	0	#Empty!	0
L0676	3	0	-5	2012-09-13	2012-09-13	9	84	4	1	3	0	1	0	0	0	#Empty!	8861	0		1	Nee	0			Neg												0	#Empty!	0	#Empty!	0	#Empty!	0	#Empty!	0	#Empty!	0	#Empty!	0
L0677	3	0	-5	2012-09-13	2012-09-10	9	15	2	1	2	0	1	0	0	0	#Empty!	8431	1	Iraq	1	ja	1			Neg												0	#Empty!	0	#Empty!	0	#Empty!	0	#Empty!	0	#Empty!	0	#Empty!	0
L0678	3	1	1	2012-09-13	2012-09-13	9	24	3	0	0	0	0	0	0	0	#Empty!	9036	1	Greece	0	Nee	0	Dientamoeba fragilis	24,46	Neg							ETEC	aEPEC	Dfra			1	28.04	0	#Empty!	0	#Empty!	0	#Empty!	0	#Empty!	0	#Empty!	0
L0679	3	1	0	2012-09-14	2012-09-13	9	64	4	1	0	0	0	0	0	0	#Empty!	8414	0		0	Nee	0			Neg							aEPECz					0	#Empty!	0	#Empty!	0	#Empty!	0	#Empty!	0	#Empty!	0	#Empty!	0
L0680	3	1	0	2012-09-14	2012-09-14	9	69	4	0	0	0	0	0	0	0	#Empty!	8414	0		0	Nee	0			Neg												0	#Empty!	0	#Empty!	0	#Empty!	0	#Empty!	0	#Empty!	0	#Empty!	0
L0681	3	1	0	2012-09-14	2012-09-14	9	50	3	0	0	0	0	0	0	0	#Empty!	8862	1	Curacao	0	Nee	0	Dientamoeba fragilis	17,92	Neg							EAECz	Dfra				1	24.41	0	#Empty!	0	#Empty!	0	#Empty!	0	#Empty!	0	#Empty!	0
L0682	3	0	-5	2012-09-17	2012-09-16	9	28	3	1	1	0	1	1	0	0	#Empty!	9851	1	Morocco	0	Nee	0			Neg												0	#Empty!	0	#Empty!	0	#Empty!	0	#Empty!	0	#Empty!	0	#Empty!	0
L0683	3	1	1	2012-09-17	2012-09-15	9	60	4	0	0	0	0	0	0	0	#Empty!	1336	0		0	ja	1			Neg												0	#Empty!	0	#Empty!	0	#Empty!	0	#Empty!	0	#Empty!	0	#Empty!	0
L0684	3	0	-5	2012-09-18	2012-09-17	9	66	4	0	3	0	1	0	0	0	#Empty!	8862	0		0	Nee	0			Neg												0	#Empty!	0	#Empty!	0	#Empty!	0	#Empty!	0	#Empty!	0	#Empty!	0
L0685	3	0	-5	2012-09-20	2012-09-20	9	44	3	0	#Empty!	0	0	0	1	0	#Empty!	8607	0		0	Nee	0			Neg												0	#Empty!	0	#Empty!	0	#Empty!	0	#Empty!	0	#Empty!	0	#Empty!	0
L0686	3	0	-5	2012-09-20	2012-09-20	9	70	4	0	2	0	1	0	0	0	#Empty!	8861	0		-5	Nee	0			Neg												0	#Empty!	0	#Empty!	0	#Empty!	0	#Empty!	0	#Empty!	0	#Empty!	0
L0687	3	0	-5	2012-09-24	2012-09-20	9	38	3	1	2	0	1	1	0	0	#Empty!	8431	0		0	ja	1			Neg							Cpar					0	#Empty!	0	#Empty!	1	33.44	0	#Empty!	0	#Empty!	0	#Empty!	0
L0690	3	1	0	2012-09-26	2012-09-26	9	69	4	1	0	0	0	0	0	0	#Empty!	8861	0		0	ja	1			Neg							aEPEC					0	#Empty!	0	#Empty!	0	#Empty!	0	#Empty!	0	#Empty!	0	#Empty!	0
L0691	3	0	-5	2012-09-27	2012-09-25	9	76	4	1	3	0	1	0	0	0	#Empty!	8431	0		0	ja	1			Neg												0	#Empty!	0	#Empty!	0	#Empty!	0	#Empty!	0	#Empty!	0	#Empty!	0
L0692	3	1	0	2012-10-01	2012-09-28	9	57	4	0	0	0	0	0	0	0	#Empty!	8413	0		0	Nee	0			Neg												0	#Empty!	0	#Empty!	0	#Empty!	0	#Empty!	0	#Empty!	0	#Empty!	0
L0693	3	1	0	2012-10-03	2012-10-03	10	67	4	1	0	0	0	0	0	0	#Empty!	9293	0		0	ja	1			Neg												0	#Empty!	0	#Empty!	0	#Empty!	0	#Empty!	0	#Empty!	0	#Empty!	0
L0695	3	1	0	2012-10-03	2012-10-03	10	67	4	0	0	0	0	0	0	0	#Empty!	9291	0		1	Nee	0			Neg												0	#Empty!	0	#Empty!	0	#Empty!	0	#Empty!	0	#Empty!	0	#Empty!	0
L0697	3	1	1	2012-10-03	2012-10-03	10	54	4	0	0	0	0	0	0	0	#Empty!	#Empty!	0		0	Nee	0	Campylobacter jejuni	36,49	Neg							EAEC					0	#Empty!	0	#Empty!	0	#Empty!	0	#Empty!	0	#Empty!	0	#Empty!	0
L0699	3	0	-5	2012-10-04	2012-10-02	10	29	3	0	2	0	1	0	0	0	#Empty!	8471	1	Indonesia	0	Nee	0	Salmonella enterica	27,67	Neg							Salm	ETEC	EAEC	aEPEC	Dfra	1	39.61	0	#Empty!	0	#Empty!	0	#Empty!	0	#Empty!	0	#Empty!	0
L0700	3	0	-5	2012-10-04	2012-10-04	10	42	3	0	0	0	1	0	0	0	#Empty!	8471	0		0	ja	1			Neg							aEPECz	Dfra				1	39.57	0	#Empty!	0	#Empty!	0	#Empty!	0	#Empty!	0	#Empty!	0
L0701	3	1	1	2012-10-04	2012-10-04	10	55	4	1	0	0	0	0	0	0	#Empty!	9086	0		0	Nee	0			Neg												0	#Empty!	0	#Empty!	0	#Empty!	0	#Empty!	0	#Empty!	0	#Empty!	0
L0702	3	1	0	2012-10-05	2012-10-05	10	38	3	0	0	0	0	0	0	0	#Empty!	9291	0		0	Nee	0			Neg												0	#Empty!	0	#Empty!	0	#Empty!	0	#Empty!	0	#Empty!	0	#Empty!	0
L0703	3	1	0	2012-10-05	2012-10-05	10	69	4	0	0	0	0	0	0	0	#Empty!	9132	1		0	Nee	0	Dientamoeba fragilis	21,88	Neg							Dfra					1	24.95	0	#Empty!	0	#Empty!	0	#Empty!	0	#Empty!	0	#Empty!	0
L0704	3	1	0	2012-10-05	2012-10-05	10	77	4	1	0	0	0	0	0	0	#Empty!	9291	0		0	ja	1			Neg							Dfra					1	34.78	0	#Empty!	0	#Empty!	0	#Empty!	0	#Empty!	0	#Empty!	0
L0706	3	0	-5	2012-10-05	2012-10-04	10	53	4	1	1	0	1	0	0	0	#Empty!	8465	1		0	Nee	0			Neg							Dfra					1	32.29	0	#Empty!	0	#Empty!	0	#Empty!	0	#Empty!	0	#Empty!	0
L0707	3	0	-5	2012-10-05	2012-10-04	10	14	2	0	2	1	1	1	0	0	#Empty!	8431	0		0	Nee	0			Neg												0	#Empty!	0	#Empty!	0	#Empty!	0	#Empty!	0	#Empty!	0	#Empty!	0
L0708	3	0	-5	2012-10-08	2012-10-05	10	45	3	1	0	0	0	0	0	0	#Empty!	8463	0		0	Nee	0			Neg												0	#Empty!	0	#Empty!	0	#Empty!	0	#Empty!	0	#Empty!	0	#Empty!	0
L0709	3	1	0	2012-10-08	2012-10-02	10	46	3	1	0	0	0	0	0	0	#Empty!	9294	0		0	Nee	0	Dientamoeba fragilis	23,48	Neg							Dfra					1	25.29	0	#Empty!	0	#Empty!	0	#Empty!	0	#Empty!	0	#Empty!	0
L0710	3	0	-5	2012-10-09	2012-10-09	10	51	4	1	2	0	1	0	0	0	#Empty!	8608	0		0	Nee	0	Campylobacter jejuni	20,49	Pos							Camp					0	#Empty!	0	#Empty!	0	#Empty!	0	#Empty!	1	24.16	0	#Empty!	1
L0711	3	0	-5	2012-10-09	2012-10-09	10	30	3	0	2	0	1	0	0	0	#Empty!	8602	0		0	ja	1			Neg							aEPEC					0	#Empty!	0	#Empty!	0	#Empty!	0	#Empty!	0	#Empty!	0	#Empty!	0
L0712	3	1	1	2012-10-10	2012-10-09	10	36	3	1	0	0	0	0	0	0	#Empty!	9291	0		0	Nee	0			Neg							EAEC					0	#Empty!	0	#Empty!	0	#Empty!	0	#Empty!	0	#Empty!	0	#Empty!	0
L0713	3	1	1	2012-10-11	2012-10-10	10	5	2	0	0	0	0	0	0	0	#Empty!	9291	0		0	Nee	0			Neg							EAEC					0	#Empty!	0	#Empty!	0	#Empty!	0	#Empty!	0	#Empty!	0	#Empty!	0
L0714	3	1	1	2012-10-11	2012-10-10	10	8	2	0	0	0	0	0	0	0	#Empty!	9291	0		0	Nee	0	Dientamoeba fragilis	22,53	Neg							EAECz	Dfra				1	24.9	0	#Empty!	0	#Empty!	0	#Empty!	0	#Empty!	0	#Empty!	0
L0716	3	1	1	2012-10-12	2012-10-10	10	2	1	1	0	0	0	0	0	0	#Empty!	#Empty!	0		0	Nee	0	Dientamoeba fragilis	23,2	Neg							aEPEC	EAEC	Dfra			1	30.72	0	#Empty!	0	#Empty!	0	#Empty!	0	#Empty!	0	#Empty!	0
L0717	3	1	1	2012-10-15	2012-10-14	10	74	4	1	0	0	0	0	0	0	#Empty!	9247	0		0	Nee	0			Neg												0	#Empty!	0	#Empty!	0	#Empty!	0	#Empty!	0	#Empty!	0	#Empty!	0
L0718	3	1	1	2012-10-15	2012-10-15	10	65	4	1	0	0	0	0	0	0	#Empty!	9291	0		0	Nee	0	STEC	26,65	Neg	Dientamoeba fragilis	25,53	Neg				STEC	Dfra				1	30.79	0	#Empty!	0	#Empty!	0	#Empty!	0	#Empty!	0	#Empty!	0
L0719	3	1	0	2012-10-17	2012-10-17	10	64	4	1	0	0	0	0	0	0	#Empty!	8608	0		0	Nee	0	Dientamoeba fragilis	26,79	Neg							Dfra					1	29.62	0	#Empty!	0	#Empty!	0	#Empty!	0	#Empty!	0	#Empty!	0
L0721	3	0	-5	2012-10-19	2012-10-18	10	2	1	0	2	1	1	0	0	0	#Empty!	9283	0		0	Nee	0	Giardia lamblia	32,81	Neg							EAEC	Glam	Cpar			0	#Empty!	1	34.34	1	26.26	0	#Empty!	0	#Empty!	0	#Empty!	0
L0723	3	1	1	2012-10-22	2012-10-22	10	20	2	1	0	0	0	0	0	0	#Empty!	9248	0		0	Nee	0			Neg												0	#Empty!	0	#Empty!	0	#Empty!	0	#Empty!	0	#Empty!	0	#Empty!	0
L0724	3	1	1	2012-10-22	2012-10-22	10	59	4	0	0	0	0	0	0	0	#Empty!	8921	0		0	Nee	0			Neg												0	#Empty!	0	#Empty!	0	#Empty!	0	#Empty!	0	#Empty!	0	#Empty!	0
L0725	3	1	1	2012-10-22	2012-10-22	10	53	4	0	0	0	0	0	0	0	#Empty!	8925	0		0	Nee	0	Dientamoeba fragilis	19,38	Neg							Dfra					1	28	0	#Empty!	0	#Empty!	0	#Empty!	0	#Empty!	0	#Empty!	0
L0726	3	0	-5	2012-10-22	2012-10-20	10	12	2	1	3	0	0	1	0	1	#Empty!	8463	0		1	Nee	0	Giardia lamblia	27,67	Neg							Glam					0	#Empty!	1	28.85	0	#Empty!	0	#Empty!	0	#Empty!	0	#Empty!	0
L0727	3	1	0	2012-10-24	2012-10-23	10	23	3	0	0	0	0	0	0	0	#Empty!	8603	1		0	Nee	0	STEC	31,39	Neg							STEC					0	#Empty!	0	#Empty!	0	#Empty!	0	#Empty!	0	#Empty!	0	#Empty!	0
L0728	3	0	-5	2012-10-24	2012-10-24	10	60	4	0	1	1	1	0	1	0	#Empty!	8602	0		1	Nee	0	Campylobacter coli	32,27	Pos							Campz					0	#Empty!	0	#Empty!	0	#Empty!	0	#Empty!	0	#Empty!	1	38	1
L0729	3	0	-5	2012-10-24	2012-10-23	10	25	3	1	2	0	1	0	0	0	#Empty!	8413	1	Turkey	0	Nee	0			Neg							aEPEC	EAEC				0	#Empty!	0	#Empty!	0	#Empty!	0	#Empty!	0	#Empty!	0	#Empty!	0
L0730	3	1	1	2012-10-26	2012-10-26	10	53	4	0	0	0	0	0	0	0	#Empty!	1616	0		0	Nee	0	Dientamoeba fragilis	38,14	Neg							Dfra					1	40	0	#Empty!	0	#Empty!	0	#Empty!	0	#Empty!	0	#Empty!	0
L0731	3	0	-5	2012-10-26	2012-10-26	10	28	3	0	3	0	1	0	1	0	#Empty!	8608	0		0	Nee	0	Dientamoeba fragilis	17,71	Neg							Cpar	Dfra				1	22.25	0	#Empty!	1	39.81	0	#Empty!	0	#Empty!	0	#Empty!	0
L0732	3	0	-5	2012-10-26	2012-10-25	10	44	3	0	3	0	1	0	0	1	#Empty!	8603	0		0	Nee	0			Neg												0	#Empty!	0	#Empty!	0	#Empty!	0	#Empty!	0	#Empty!	0	#Empty!	0
L0733	3	1	0	2012-10-29	2012-10-29	10	42	3	1	0	0	0	0	0	0	#Empty!	8861	0		1	Nee	0			Neg												0	#Empty!	0	#Empty!	0	#Empty!	0	#Empty!	0	#Empty!	0	#Empty!	0
L0734	3	1	1	2012-10-29	2012-10-28	10	60	4	0	0	0	0	0	0	0	#Empty!	1695	0		0	Nee	0			Neg												0	#Empty!	0	#Empty!	0	#Empty!	0	#Empty!	0	#Empty!	0	#Empty!	0
L0736	3	0	-5	2012-10-30	2012-10-29	10	45	3	1	2	0	1	0	0	0	#Empty!	8431	0		0	Nee	0	Cryptosporidium par/hom	37,86	Neg							Cpar	Dfra				1	38.43	0	#Empty!	1	31.38	0	#Empty!	0	#Empty!	0	#Empty!	0
L0738	3	1	1	2012-10-31	2012-10-31	10	52	4	1	0	0	0	0	0	0	#Empty!	#Empty!	0		0	Nee	0	Dientamoeba fragilis	25,92	Neg							Dfra					1	30.52	0	#Empty!	0	#Empty!	0	#Empty!	0	#Empty!	0	#Empty!	0
L0740	3	1	1	2012-10-31	2012-10-31	10	73	4	0	0	0	0	0	0	0	#Empty!	9561	1		0	Nee	0			Neg												0	#Empty!	0	#Empty!	0	#Empty!	0	#Empty!	0	#Empty!	0	#Empty!	0
L0741	3	0	-5	2012-11-01	2012-11-01	11	62	4	1	3	0	1	0	1	0	#Empty!	8413	1	Malaisia	1	ja	1			Neg												0	#Empty!	0	#Empty!	0	#Empty!	0	#Empty!	0	#Empty!	0	#Empty!	0
L0742	3	0	-5	2012-11-01	2012-11-01	11	43	3	0	3	0	1	0	0	0	#Empty!	8455	0		0	Nee	0	Dientamoeba fragilis	23,4	Neg							Dfra					1	28.76	0	#Empty!	0	#Empty!	0	#Empty!	0	#Empty!	0	#Empty!	0
L0743	3	1	1	2012-11-02	2012-11-02	11	2	1	0	0	0	0	0	0	0	#Empty!	9171	0		0	Nee	0	Campylobacter coli		ND												0	#Empty!	0	#Empty!	0	#Empty!	0	#Empty!	0	#Empty!	0	#Empty!	0
L0744	3	1	1	2012-11-05	2012-11-02	11	4	1	0	0	0	0	0	0	0	#Empty!	9291	0		0	Nee	0	Dientamoeba fragilis	24,12	Neg							Dfra					1	30.44	0	#Empty!	0	#Empty!	0	#Empty!	0	#Empty!	0	#Empty!	0
L0745	3	1	1	2012-11-05	2012-11-03	11	1	1	0	0	0	0	0	0	0	#Empty!	9171	0		0	Nee	0			Neg							aEPECz					0	#Empty!	0	#Empty!	0	#Empty!	0	#Empty!	0	#Empty!	0	#Empty!	0
L0746	3	1	0	2012-11-05	2012-11-01	11	26	3	1	0	0	0	0	0	0	#Empty!	8414	0		0	Nee	0			Neg												0	#Empty!	0	#Empty!	0	#Empty!	0	#Empty!	0	#Empty!	0	#Empty!	0
L0747	3	1	1	2012-11-05	2012-11-03	11	27	3	1	0	0	0	0	0	0	#Empty!	9171	0		0	Nee	0			Neg												0	#Empty!	0	#Empty!	0	#Empty!	0	#Empty!	0	#Empty!	0	#Empty!	0
L0748	3	1	1	2012-11-05	2012-11-05	11	49	3	1	0	0	0	0	0	0	#Empty!	#Empty!	0		0	Nee	0			Neg												0	#Empty!	0	#Empty!	0	#Empty!	0	#Empty!	0	#Empty!	0	#Empty!	0
L0749	3	1	1	2012-11-05	2012-11-05	11	52	4	0	0	0	0	0	0	0	#Empty!	#Empty!	0		0	Nee	0			Neg												0	#Empty!	0	#Empty!	0	#Empty!	0	#Empty!	0	#Empty!	0	#Empty!	0
L0750	3	1	1	2012-11-06	2012-11-05	11	49	3	0	0	0	0	0	0	0	#Empty!	9269	0		1	Nee	0			Neg												0	#Empty!	0	#Empty!	0	#Empty!	0	#Empty!	0	#Empty!	0	#Empty!	0
L0751	3	0	-5	2012-11-07	2012-11-07	11	18	2	0	3	0	1	0	1	0	#Empty!	8861	0		0	Nee	0			Neg												0	#Empty!	0	#Empty!	0	#Empty!	0	#Empty!	0	#Empty!	0	#Empty!	0
L0752	3	1	1	2012-11-07	2012-11-06	11	12	2	0	0	0	0	0	0	0	#Empty!	9269	0		0	Nee	0	Dientamoeba fragilis	38,09	Neg												0	#Empty!	0	#Empty!	0	#Empty!	0	#Empty!	0	#Empty!	0	#Empty!	0
L0753	3	1	1	2012-11-07	2012-11-06	11	46	3	1	0	0	0	0	0	0	#Empty!	9269	0		0	Nee	0			Neg												0	#Empty!	0	#Empty!	0	#Empty!	0	#Empty!	0	#Empty!	0	#Empty!	0
L0754	3	0	-5	2012-11-07	2012-11-07	11	47	3	1	0	0	0	0	0	0	#Empty!	8602	1	Croatia	0	Nee	0			Neg												0	#Empty!	0	#Empty!	0	#Empty!	0	#Empty!	0	#Empty!	0	#Empty!	0
L0755	3	0	-5	2012-11-07	2012-11-06	11	4	1	0	2	0	1	1	0	0	#Empty!	8414	0		0	Nee	0			Neg												0	#Empty!	0	#Empty!	0	#Empty!	0	#Empty!	0	#Empty!	0	#Empty!	0
L0757	3	1	1	2012-11-09	2012-11-09	11	58	4	0	0	0	0	0	0	0	#Empty!	#Empty!	1		0	Nee	0	Dientamoeba fragilis	24,49	Neg							Dfra					1	21.06	0	#Empty!	0	#Empty!	0	#Empty!	0	#Empty!	0	#Empty!	0
L0758	3	1	1	2012-11-09	2012-11-09	11	39	3	1	0	0	0	0	0	0	#Empty!	8446	0		0	Nee	0	Dientamoeba fragilis	20,5	Neg							Dfra					1	22.55	0	#Empty!	0	#Empty!	0	#Empty!	0	#Empty!	0	#Empty!	0
L0760	3	1	1	2012-11-12	2012-11-09	11	54	4	0	0	0	0	0	0	0	#Empty!	8449	0		0	Nee	0			Neg												0	#Empty!	0	#Empty!	0	#Empty!	0	#Empty!	0	#Empty!	0	#Empty!	0
L0761	3	1	1	2012-11-12	2012-11-10	11	34	3	0	0	0	0	0	0	0	#Empty!	1689			0	Nee	0			Neg												0	#Empty!	0	#Empty!	0	#Empty!	0	#Empty!	0	#Empty!	0	#Empty!	0
L0762	3	1	1	2012-11-12	2012-11-11	11	1	1	0	0	0	0	0	0	0	#Empty!	8453	0		0	Nee	0	Dientamoeba fragilis	35,06	Neg							aEPECz	Dfra				1	32.79	0	#Empty!	0	#Empty!	0	#Empty!	0	#Empty!	0	#Empty!	0
L0763	3	1	1	2012-11-12	2012-11-10	11	41	3	1	0	0	0	0	0	0	#Empty!	8453	1	Russia	0	Nee	0	Dientamoeba fragilis	37,87	Neg												0	#Empty!	0	#Empty!	0	#Empty!	0	#Empty!	0	#Empty!	0	#Empty!	0
L0764	3	1	1	2012-11-12	2012-11-12	11	55	4	1	0	0	0	0	0	0	#Empty!	8604	0		0	Nee	0	Dientamoeba fragilis	25,58	Neg							aEPECz	Dfra				1	23.1	0	#Empty!	0	#Empty!	0	#Empty!	0	#Empty!	0	#Empty!	0
L0765	3	1	1	2012-11-13	2012-11-13	11	72	4	1	0	0	0	0	0	0	#Empty!	8414	0		0	ja	1			Neg												0	#Empty!	0	#Empty!	0	#Empty!	0	#Empty!	0	#Empty!	0	#Empty!	0
L0766	3	1	1	2012-11-13	2012-11-13	11	77	4	0	0	0	0	0	0	0	#Empty!	8414	0		0	ja	1			Neg							aEPECz					0	#Empty!	0	#Empty!	0	#Empty!	0	#Empty!	0	#Empty!	0	#Empty!	0
L0767	3	1	1	2012-11-13	2012-11-12	11	42	3	0	0	0	0	0	0	0	#Empty!	8401	0		0	Nee	0	Dientamoeba fragilis	19,15	Neg							Dfra					1	21.36	0	#Empty!	0	#Empty!	0	#Empty!	0	#Empty!	0	#Empty!	0
L0768	3	1	1	2012-11-13	2012-11-13	11	51	4	1	0	0	0	0	0	0	#Empty!	8804	0		0	Nee	0	Dientamoeba fragilis	19,97	Neg	Giardia lamblia	20,95	Neg				Glam	Dfra				1	18.22	1	15.14	0	#Empty!	0	#Empty!	0	#Empty!	0	#Empty!	0
L0769	3	1	1	2012-11-13	2012-11-12	11	28	3	0	0	0	0	0	0	0	#Empty!	8804	0		0	Nee	0			Neg												0	#Empty!	0	#Empty!	0	#Empty!	0	#Empty!	0	#Empty!	0	#Empty!	0
L0770	3	1	1	2012-11-13	2012-11-13	11	54	4	0	0	0	0	0	0	0	#Empty!	8804	0		0	Nee	0	Dientamoeba fragilis	19,98	Neg							Dfra					1	24.13	0	#Empty!	0	#Empty!	0	#Empty!	0	#Empty!	0	#Empty!	0
L0771	3	1	1	2012-11-14	2012-11-14	11	60	4	1	0	0	0	0	0	0	#Empty!	9269	0		0	Nee	0			Neg												0	#Empty!	0	#Empty!	0	#Empty!	0	#Empty!	0	#Empty!	0	#Empty!	0
L0772	3	1	1	2012-11-15	2012-11-15	11	68	4	1	0	0	0	0	0	0	#Empty!	8917	0		0	Nee	0			Neg												0	#Empty!	0	#Empty!	0	#Empty!	0	#Empty!	0	#Empty!	0	#Empty!	0
L0773	3	1	1	2012-11-15	2012-11-15	11	2	1	1	0	0	0	0	0	0	#Empty!	9073	0		0	Nee	0			Neg												0	#Empty!	0	#Empty!	0	#Empty!	0	#Empty!	0	#Empty!	0	#Empty!	0
L0774	3	0	-5	2012-11-15	2012-11-15	11	12	2	0	0	0	1	0	0	0	#Empty!	8495	0		0	Nee	0	Dientamoeba fragilis	22,85	Neg							Dfra					1	20.64	0	#Empty!	0	#Empty!	0	#Empty!	0	#Empty!	0	#Empty!	0
L0775	3	1	1	2012-11-15	2012-11-15	11	5	2	0	0	0	0	0	0	0	#Empty!	9073	0		0	Nee	0			Neg												0	#Empty!	0	#Empty!	0	#Empty!	0	#Empty!	0	#Empty!	0	#Empty!	0
L0776	3	1	1	2012-11-15	2012-11-13	11	6	2	0	0	0	0	0	0	0	#Empty!	9291	0		0	Nee	0	Dientamoeba fragilis	25,09	Neg							Dfra					1	33.75	0	#Empty!	0	#Empty!	0	#Empty!	0	#Empty!	0	#Empty!	0
L0777	3	1	1	2012-11-15	2012-11-13	11	3	1	1	0	0	0	0	0	0	#Empty!	9291	0		0	Nee	0	Dientamoeba fragilis	26,35	Neg							EAEC	Dfra				1	27.1	0	#Empty!	0	#Empty!	0	#Empty!	0	#Empty!	0	#Empty!	0
L0778	3	1	1	2012-11-15	2012-11-14	11	33	3	1	0	0	0	0	0	0	#Empty!	9291	0		0	Nee	0	Dientamoeba fragilis	26,35	Neg							aEPECz	Dfra				1	35.64	0	#Empty!	0	#Empty!	0	#Empty!	0	#Empty!	0	#Empty!	0
L0779	3	1	1	2012-11-15	2012-11-15	11	47	3	1	0	0	0	0	0	0	#Empty!	8536	0		0	Nee	0	Dientamoeba fragilis	29	Neg							Dfra					1	27.4	0	#Empty!	0	#Empty!	0	#Empty!	0	#Empty!	0	#Empty!	0
L0780	3	1	1	2012-11-16	2012-11-14	11	33	3	0	0	0	0	0	0	0	#Empty!	9073	0		0	Nee	0			Neg												0	#Empty!	0	#Empty!	0	#Empty!	0	#Empty!	0	#Empty!	0	#Empty!	0
L0781	3	1	0	2012-11-16	2012-11-15	11	54	4	1	0	0	0	0	0	0	#Empty!	8426	1		0	Nee	0			Neg												0	#Empty!	0	#Empty!	0	#Empty!	0	#Empty!	0	#Empty!	0	#Empty!	0
L0782	3	1	1	2012-11-16	2012-11-14	11	7	2	0	0	0	0	0	0	0	#Empty!	9073	0		0	Nee	0	Campylobacter jejuni	40	Neg							Camp					0	#Empty!	0	#Empty!	0	#Empty!	0	#Empty!	1	30.89	0	#Empty!	1
L0783	3	1	1	2012-11-16	2012-11-15	11	53	4	1	0	0	0	0	0	0	#Empty!	8441	0		0	Nee	0			Neg												0	#Empty!	0	#Empty!	0	#Empty!	0	#Empty!	0	#Empty!	0	#Empty!	0
L0784	3	1	1	2012-11-16	2012-11-15	11	40	3	1	0	0	0	0	0	0	#Empty!	9076	0		0	Nee	0			Neg												0	#Empty!	0	#Empty!	0	#Empty!	0	#Empty!	0	#Empty!	0	#Empty!	0
L0785	3	1	1	2012-11-16	2012-11-16	11	60	4	1	0	0	0	0	0	0	#Empty!	8448	0		0	Nee	0			Neg							aEPECz					0	#Empty!	0	#Empty!	0	#Empty!	0	#Empty!	0	#Empty!	0	#Empty!	0
L0786	3	1	1	2012-11-19	2012-11-16	11	18	2	0	0	0	0	0	0	0	#Empty!	#Empty!	0		0	Nee	0	Shigella	37,45	Neg							aEPECz					0	#Empty!	0	#Empty!	0	#Empty!	0	#Empty!	0	#Empty!	0	#Empty!	0
L0787	3	1	1	2012-11-19	2012-11-17	11	23	3	0	0	0	0	0	0	0	#Empty!	9422	0		0	Nee	0			Neg												0	#Empty!	0	#Empty!	0	#Empty!	0	#Empty!	0	#Empty!	0	#Empty!	0
L0788	3	1	1	2012-11-19	2012-11-18	11	48	3	0	0	0	0	0	0	0	#Empty!	9061	0		0	Nee	0	Dientamoeba fragilis	23,24	Neg							Dfra					1	27.99	0	#Empty!	0	#Empty!	0	#Empty!	0	#Empty!	0	#Empty!	0
L0789	3	1	1	2012-11-19	2012-11-18	11	26	3	1	0	0	0	0	0	0	#Empty!	9073	0		0	Nee	0			Neg												0	#Empty!	0	#Empty!	0	#Empty!	0	#Empty!	0	#Empty!	0	#Empty!	0
L0790	3	1	1	2012-11-19	2012-11-18	11	0	1	1	0	0	0	0	0	0	#Empty!	9073	0		0	Nee	0			Neg												0	#Empty!	0	#Empty!	0	#Empty!	0	#Empty!	0	#Empty!	0	#Empty!	0
L0791	3	1	1	2012-11-20	2012-11-19	11	55	4	1	0	0	0	0	0	0	#Empty!	#Empty!	0		0	Nee	0	Dientamoeba fragilis	19,64	Neg							Dfra					1	25.91	0	#Empty!	0	#Empty!	0	#Empty!	0	#Empty!	0	#Empty!	0
L0792	3	1	1	2012-11-20	2012-11-20	11	51	4	1	0	0	0	0	0	0	#Empty!	#Empty!	0		0	Nee	0			Neg												0	#Empty!	0	#Empty!	0	#Empty!	0	#Empty!	0	#Empty!	0	#Empty!	0
L0793	3	1	1	2012-11-20	2012-11-20	11	52	4	0	0	0	0	0	0	0	#Empty!	3066	0		0	Nee	0			Neg												0	#Empty!	0	#Empty!	0	#Empty!	0	#Empty!	0	#Empty!	0	#Empty!	0
L0794	3	1	1	2012-11-20	2012-11-19	11	16	2	1	0	0	0	0	0	0	#Empty!	#Empty!	0		0	Nee	0			Neg												0	#Empty!	0	#Empty!	0	#Empty!	0	#Empty!	0	#Empty!	0	#Empty!	0
L0795	3	1	1	2012-11-20	2012-11-20	11	38	3	0	0	0	0	0	0	0	#Empty!	#Empty!	0		0	Nee	0			Neg												0	#Empty!	0	#Empty!	0	#Empty!	0	#Empty!	0	#Empty!	0	#Empty!	0
L0796	3	1	1	2012-11-20	2012-11-20	11	38	3	1	0	0	0	0	0	0	#Empty!	#Empty!	0		0	Nee	0			Neg												0	#Empty!	0	#Empty!	0	#Empty!	0	#Empty!	0	#Empty!	0	#Empty!	0
L0797	3	1	1	2012-11-20	2012-11-19	11	31	3	1	0	0	0	0	0	0	#Empty!	#Empty!	0		0	Nee	0			Neg												0	#Empty!	0	#Empty!	0	#Empty!	0	#Empty!	0	#Empty!	0	#Empty!	0
L0798	3	1	1	2012-11-20	2012-11-20	11	2	1	0	0	0	0	0	0	0	#Empty!	#Empty!	0		0	Nee	0	Giardia lamblia	18,77	Neg							Glam					0	#Empty!	1	18.11	0	#Empty!	0	#Empty!	0	#Empty!	0	#Empty!	0
L0799	3	1	1	2012-11-21	2012-11-19	11	2	1	0	0	0	0	0	0	0	#Empty!	9073	0		0	Nee	0			Neg												0	#Empty!	0	#Empty!	0	#Empty!	0	#Empty!	0	#Empty!	0	#Empty!	0
L0800	3	1	1	2012-11-21	2012-11-21	11	50	3	1	0	0	0	0	0	0	#Empty!	9003	0		0	Nee	0	Dientamoeba fragilis	31,52	Neg							aEPECz	Dfra				1	39.4	0	#Empty!	0	#Empty!	0	#Empty!	0	#Empty!	0	#Empty!	0
L0801	3	1	1	2012-11-21	2012-11-21	11	56	4	1	0	0	0	0	0	0	#Empty!	9003	0		0	Nee	0			Neg												0	#Empty!	0	#Empty!	0	#Empty!	0	#Empty!	0	#Empty!	0	#Empty!	0
L0802	3	0	-5	2012-11-21	2012-11-21	11	59	4	0	1	0	1	0	0	0	#Empty!	8477	0		0	Nee	0			Neg												0	#Empty!	0	#Empty!	0	#Empty!	0	#Empty!	0	#Empty!	0	#Empty!	0
L0803	3	0	-5	2012-11-21	2012-11-19	11	61	4	0	2	1	1	0	0	0	#Empty!	8601	0		1	ja	1	Campylobacter jejuni	29,68	Pos							Camp					0	#Empty!	0	#Empty!	0	#Empty!	0	#Empty!	1	29.71	0	#Empty!	1
L0804	3	1	1	2012-11-21	2012-11-16	11	55	4	0	0	0	0	0	0	0	#Empty!	#Empty!	1		0	Nee	0			Neg												0	#Empty!	0	#Empty!	0	#Empty!	0	#Empty!	0	#Empty!	0	#Empty!	0
L0805	3	1	1	2012-11-21	2012-11-21	11	54	4	0	0	0	0	0	0	0	#Empty!	#Empty!	0		0	Nee	0			Neg							Dfra					1	36.39	0	#Empty!	0	#Empty!	0	#Empty!	0	#Empty!	0	#Empty!	0
L0806	3	0	-5	2012-11-21	2012-11-20	11	92	4	1	3	0	0	0	0	1	#Empty!	8471	0		0	Nee	0			Neg												0	#Empty!	0	#Empty!	0	#Empty!	0	#Empty!	0	#Empty!	0	#Empty!	0
L0807	3	0	-5	2012-11-22	2012-11-19	11	25	3	1	1	0	1	0	0	0	#Empty!	8401	0		0	Nee	0	Salmonella	28,94	Neg							Salm					0	#Empty!	0	#Empty!	0	#Empty!	0	#Empty!	0	#Empty!	0	#Empty!	0
L0808	3	1	1	2012-11-22	2012-11-22	11	34	3	1	0	0	0	0	0	0	#Empty!	9281	0		0	Nee	0	Campylobacter jejuni	31,3	Neg												0	#Empty!	0	#Empty!	0	#Empty!	0	#Empty!	0	#Empty!	0	#Empty!	0
L0809	3	1	1	2012-11-22	2012-11-22	11	2	1	1	0	0	0	0	0	0	#Empty!	9281	0		0	Nee	0			Neg												0	#Empty!	0	#Empty!	0	#Empty!	0	#Empty!	0	#Empty!	0	#Empty!	0
L0810	3	1	1	2012-11-22	2012-11-22	11	0	1	1	0	0	0	0	0	0	#Empty!	9281	0		0	Nee	0			Neg												0	#Empty!	0	#Empty!	0	#Empty!	0	#Empty!	0	#Empty!	0	#Empty!	0
L0811	3	0	-5	2012-11-23	2012-11-21	11	57	4	0	#Empty!	1	1	0	0	0	#Empty!	8488	0		1	ja	1	Dientamoeba fragilis	35,67	Neg							Dfra					1	35.98	0	#Empty!	0	#Empty!	0	#Empty!	0	#Empty!	0	#Empty!	0
L0812	3	1	1	2012-11-23	2012-11-21	11	30	3	0	0	0	0	0	0	0	#Empty!	9073	0		0	Nee	0	Dientamoeba fragilis	26,87	Neg							Dfra					1	33.63	0	#Empty!	0	#Empty!	0	#Empty!	0	#Empty!	0	#Empty!	0
L0813	3	1	1	2012-11-23	2012-11-22	11	65	4	1	0	0	0	0	0	0	#Empty!	8476	0		1	ja	1			Neg												0	#Empty!	0	#Empty!	0	#Empty!	0	#Empty!	0	#Empty!	0	#Empty!	0
L0814	3	1	1	2012-11-23	2012-11-23	11	57	4	0	0	0	0	0	0	0	#Empty!	9003	1		0	Nee	0	Dientamoeba fragilis	23,68	Neg							Dfra					1	24.61	0	#Empty!	0	#Empty!	0	#Empty!	0	#Empty!	0	#Empty!	0
L0815	3	1	1	2012-11-23	2012-11-21	11	54	4	1	0	0	0	0	0	0	#Empty!	9003	1		0	Nee	0			Neg												0	#Empty!	0	#Empty!	0	#Empty!	0	#Empty!	0	#Empty!	0	#Empty!	0
L0816	3	1	1	2012-11-23	2012-11-23	11	64	4	1	0	0	0	0	0	0	#Empty!	8431	0		0	Nee	0	Dientamoeba fragilis	27,9	Neg							Dfra					1	27.41	0	#Empty!	0	#Empty!	0	#Empty!	0	#Empty!	0	#Empty!	0
L0819	3	1	1	2012-11-23	2012-11-23	11	52	4	1	0	0	0	0	0	0	#Empty!	8604	0		0	Nee	0	STEC	25,1	Neg	Dientamoeba fragilis	32,36	Neg				STEC	Dfra				1	32.46	0	#Empty!	0	#Empty!	0	#Empty!	0	#Empty!	0	#Empty!	0
L0820	3	1	1	2012-11-23	2012-11-22	11	43	3	1	0	0	0	0	0	0	#Empty!	8426	0		0	Nee	0	Dientamoeba fragilis	29,61	Neg							Dfra					1	34.07	0	#Empty!	0	#Empty!	0	#Empty!	0	#Empty!	0	#Empty!	0
L0821	3	1	1	2012-11-23	2012-11-23	11	51	4	0	0	0	0	0	0	0	#Empty!	8604	0		0	Nee	0			Neg												0	#Empty!	0	#Empty!	0	#Empty!	0	#Empty!	0	#Empty!	0	#Empty!	0
L0822	3	1	1	2012-11-26	2012-11-24	11	23	3	1	0	0	0	0	0	0	#Empty!	9271	0		0	Nee	0			Neg												0	#Empty!	0	#Empty!	0	#Empty!	0	#Empty!	0	#Empty!	0	#Empty!	0
L0823	3	1	1	2012-11-26	2012-11-24	11	16	2	0	0	0	0	0	0	0	#Empty!	8604	0		0	Nee	0	Dientamoeba fragilis	18,51	Neg							Dfra					1	18.44	0	#Empty!	0	#Empty!	0	#Empty!	0	#Empty!	0	#Empty!	0
L0824	3	1	1	2012-11-26	2012-11-23	11	45	3	1	0	0	0	0	0	0	#Empty!	8603	0		0	Nee	0			Neg												0	#Empty!	0	#Empty!	0	#Empty!	0	#Empty!	0	#Empty!	0	#Empty!	0
L0825	3	1	1	2012-11-26	2012-11-26	11	54	4	1	0	0	0	0	0	0	#Empty!	3066	0		0	Nee	0	Dientamoeba fragilis	26,89	Neg							Dfra					1	29.92	0	#Empty!	0	#Empty!	0	#Empty!	0	#Empty!	0	#Empty!	0
L0826	3	1	1	2012-11-26	2012-11-26	11	54	4	0	0	0	0	0	0	0	#Empty!	5685	1	Cyprus	0	Nee	0			Neg												0	#Empty!	0	#Empty!	0	#Empty!	0	#Empty!	0	#Empty!	0	#Empty!	0
L0827	3	1	1	2012-11-26	2012-11-26	11	54	4	1	0	0	0	0	0	0	#Empty!	5685	1	Cyprus	0	Nee	0			Neg												0	#Empty!	0	#Empty!	0	#Empty!	0	#Empty!	0	#Empty!	0	#Empty!	0
L0828	3	0	-5	2012-11-26	2012-11-23	11	57	4	1	1	0	1	0	1	1	#Empty!	8431	0		0	ja	1			Neg							Dfra					1	38.13	0	#Empty!	0	#Empty!	0	#Empty!	0	#Empty!	0	#Empty!	0
L0829	3	1	1	2012-11-26	2012-11-25	11	55	4	1	0	0	0	0	0	0	#Empty!	8463	0		0	Nee	0	Dientamoeba fragilis	19,1	Neg							Dfra					1	17.05	0	#Empty!	0	#Empty!	0	#Empty!	0	#Empty!	0	#Empty!	0
L0830	3	1	1	2012-11-26	2012-11-24	11	25	3	1	0	0	0	0	0	0	#Empty!	8404	0		0	Nee	0			Neg												0	#Empty!	0	#Empty!	0	#Empty!	0	#Empty!	0	#Empty!	0	#Empty!	0
L0831	3	1	1	2012-11-27	2012-11-27	11	19	2	1	0	0	0	0	0	0	#Empty!	3066	0		0	Nee	0			Neg												0	#Empty!	0	#Empty!	0	#Empty!	0	#Empty!	0	#Empty!	0	#Empty!	0
L0832	3	1	1	2012-11-27	2012-11-26	11	4	1	0	0	0	0	0	0	0	#Empty!	8913	0		0	Nee	0	Dientamoeba fragilis	21,84	Neg							Dfra					1	24.04	0	#Empty!	0	#Empty!	0	#Empty!	0	#Empty!	0	#Empty!	0
L0835	3	1	1	2012-11-27	2012-11-27	11	68	4	1	0	0	0	0	0	0	#Empty!	8801	0		0	Nee	0	Dientamoeba fragilis	20,26	Neg							Dfra					1	19.41	0	#Empty!	0	#Empty!	0	#Empty!	0	#Empty!	0	#Empty!	0
L0837	3	1	1	2012-11-28	2012-11-27	11	18	2	0	0	0	0	0	0	0	#Empty!	8915	0		0	ja	1			Neg												0	#Empty!	0	#Empty!	0	#Empty!	0	#Empty!	0	#Empty!	0	#Empty!	0
L0838	3	1	1	2012-11-28	2012-11-28	11	47	3	1	0	0	0	0	0	0	#Empty!	8915	0		0	Nee	0	Dientamoeba fragilis	24,59	Neg							Dfra					1	25.94	0	#Empty!	0	#Empty!	0	#Empty!	0	#Empty!	0	#Empty!	0
L0839	3	0	-5	2012-11-28	2012-11-28	11	28	3	1	0	0	0	0	0	0	#Empty!	8446	0		0	Nee	0			Neg												0	#Empty!	0	#Empty!	0	#Empty!	0	#Empty!	0	#Empty!	0	#Empty!	0
L0840	3	0	-5	2012-11-28	2012-11-28	11	19	2	1	#Empty!	0	1	0	0	1	#Empty!	8463	0		0	Nee	0	Dientamoeba fragilis	29,87	Neg							Dfra					1	34.2	0	#Empty!	0	#Empty!	0	#Empty!	0	#Empty!	0	#Empty!	0
L0841	3	1	1	2012-11-28	2012-11-28	11	0	1	0	0	0	0	0	0	0	#Empty!	7425	0		0	Nee	0			Neg												0	#Empty!	0	#Empty!	0	#Empty!	0	#Empty!	0	#Empty!	0	#Empty!	0
L0842	3	1	1	2012-11-28	2012-11-28	11	32	3	1	0	0	0	0	0	0	#Empty!	7425	0		0	Nee	0	Dientamoeba fragilis	19,83	Neg							Dfra					1	21.47	0	#Empty!	0	#Empty!	0	#Empty!	0	#Empty!	0	#Empty!	0
L0843	3	1	1	2012-11-28	2012-11-28	11	36	3	0	0	0	0	0	0	0	#Empty!	7425	0		0	Nee	0	Dientamoeba fragilis	25,15	Neg							Dfra					1	28.11	0	#Empty!	0	#Empty!	0	#Empty!	0	#Empty!	0	#Empty!	0
L0844	3	0	-5	2012-11-28	2012-11-28	11	29	3	1	3	0	1	0	0	0	#Empty!	8606			0	Nee	0			Neg							aEPECz					0	#Empty!	0	#Empty!	0	#Empty!	0	#Empty!	0	#Empty!	0	#Empty!	0
L0845	3	1	1	2012-11-28	2012-11-28	11	81	4	1	0	0	0	0	0	0	#Empty!	4904	0		0	ja	1	Dientamoeba fragilis	21,86	Neg							aEPECz	Dfra				1	21.39	0	#Empty!	0	#Empty!	0	#Empty!	0	#Empty!	0	#Empty!	0
L0846	3	1	1	2012-11-29	2012-11-28	11	58	4	0	0	0	0	0	0	0	#Empty!	8485	0		0	Nee	0	Dientamoeba fragilis	23,11	Neg							aEPEC	Dfra				1	23.38	0	#Empty!	0	#Empty!	0	#Empty!	0	#Empty!	0	#Empty!	0
L0848	3	1	1	2012-11-29	2012-11-29	11	43	3	0	0	0	0	0	0	0	#Empty!	9062	0		0	ja	1			Neg												0	#Empty!	0	#Empty!	0	#Empty!	0	#Empty!	0	#Empty!	0	#Empty!	0
L0851	3	0	-5	2012-11-30	2012-11-30	11	17	2	1	3	0	1	0	0	0	#Empty!	8633	1	Italy	1	Nee	0			Neg							Dfra					1	28.8	0	#Empty!	0	#Empty!	0	#Empty!	0	#Empty!	0	#Empty!	0
L0852	3	1	0	2012-11-30	2012-11-30	11	57	4	0	0	0	0	0	0	0	#Empty!	8471	0		0	ja	1			Neg												0	#Empty!	0	#Empty!	0	#Empty!	0	#Empty!	0	#Empty!	0	#Empty!	0
L0853	3	1	0	2012-11-30	2012-11-30	11	34	3	1	0	0	0	0	0	0	#Empty!	8483	1	USA, Croatia	0	Nee	0			Neg							ETECz					0	#Empty!	0	#Empty!	0	#Empty!	0	#Empty!	0	#Empty!	0	#Empty!	0
L0854	3	1	1	2012-11-30	2012-11-30	11	63	4	1	0	0	0	0	0	0	#Empty!	8917	0		0	Nee	0	Dientamoeba fragilis	27,7	Neg							Dfra					1	27.65	0	#Empty!	0	#Empty!	0	#Empty!	0	#Empty!	0	#Empty!	0
L0855	3	1	1	2012-12-03	2012-11-30	11	44	3	0	0	0	0	0	0	0	#Empty!	8494	0		0	Nee	0			Neg							EAECz					0	#Empty!	0	#Empty!	0	#Empty!	0	#Empty!	0	#Empty!	0	#Empty!	0
L0856	3	1	1	2012-12-03	2012-11-30	11	28	3	0	0	0	0	0	0	0	#Empty!	8900	0		0	Nee	0			Neg							EAECz					0	#Empty!	0	#Empty!	0	#Empty!	0	#Empty!	0	#Empty!	0	#Empty!	0
L0857	3	1	1	2012-12-03	2012-11-30	11	47	3	0	0	0	0	0	0	0	#Empty!	8633	0		0	Nee	0	Dientamoeba fragilis	22,18	Neg							Dfra					1	21.16	0	#Empty!	0	#Empty!	0	#Empty!	0	#Empty!	0	#Empty!	0
L0858	3	1	1	2012-12-03	2012-11-30	11	15	2	0	0	0	0	0	0	0	#Empty!	8915	0		0	Nee	0			Neg												0	#Empty!	0	#Empty!	0	#Empty!	0	#Empty!	0	#Empty!	0	#Empty!	0
L0859	3	1	1	2012-12-03	2012-12-02	12	49	3	0	0	0	0	0	0	0	#Empty!	8915	0		0	Nee	0			Neg												0	#Empty!	0	#Empty!	0	#Empty!	0	#Empty!	0	#Empty!	0	#Empty!	0
L0860	3	1	1	2012-12-03	2012-12-01	12	59	4	1	0	0	0	0	0	0	#Empty!	9287	0		0	ja	1			Neg												0	#Empty!	0	#Empty!	0	#Empty!	0	#Empty!	0	#Empty!	0	#Empty!	0
L0861	3	1	1	2012-12-03	2012-12-02	12	52	4	0	0	0	0	0	0	0	#Empty!	8915	0		0	Nee	0			Neg							aEPEC					0	#Empty!	0	#Empty!	0	#Empty!	0	#Empty!	0	#Empty!	0	#Empty!	0
L0862	3	1	1	2012-12-03	2012-12-03	12	64	4	0	0	0	0	0	0	0	#Empty!	8431	0		0	Nee	0			Neg												0	#Empty!	0	#Empty!	0	#Empty!	0	#Empty!	0	#Empty!	0	#Empty!	0
L0863	3	1	1	2012-12-03	2012-12-02	12	5	2	0	0	0	0	0	0	0	#Empty!	#Empty!	0		0	Nee	0	Dientamoeba fragilis	23,51	Neg							aEPECz	Glam	Dfra			1	22.02	1	32.16	0	#Empty!	0	#Empty!	0	#Empty!	0	#Empty!	0
L0864	3	1	1	2012-12-03	2012-12-01	12	61	4	0	0	0	0	0	0	0	#Empty!	9287	0		0	ja	1			Neg												0	#Empty!	0	#Empty!	0	#Empty!	0	#Empty!	0	#Empty!	0	#Empty!	0
L0865	3	0	-5	2012-12-03	2012-12-03	12	43	3	0	#Empty!	0	1	0	0	0	#Empty!	8455	0		0	Nee	0			Neg							Dfra					1	39.67	0	#Empty!	0	#Empty!	0	#Empty!	0	#Empty!	0	#Empty!	0
L0866	3	0	-5	2012-12-03	2012-11-28	11	10	2	0	0	0	1	0	0	0	#Empty!	8494	0		0	Nee	0	Dientamoeba fragilis	26,79	Neg							Dfra					1	34.25	0	#Empty!	0	#Empty!	0	#Empty!	0	#Empty!	0	#Empty!	0
L0871	3	0	-5	2012-12-04	2012-12-03	12	2	1	0	3	1	0	1	0	1	#Empty!	8491	0		0	Nee	0			Neg												0	#Empty!	0	#Empty!	0	#Empty!	0	#Empty!	0	#Empty!	0	#Empty!	0
L0872	3	1	1	2012-12-05	2012-12-05	12	63	4	1	0	0	0	0	0	0	#Empty!	8431	0		0	ja	1			Neg												0	#Empty!	0	#Empty!	0	#Empty!	0	#Empty!	0	#Empty!	0	#Empty!	0
L0873	3	1	1	2012-12-05	2012-12-04	12	42	3	0	0	0	0	0	0	0	#Empty!	8404	0		0	Nee	0			Neg												0	#Empty!	0	#Empty!	0	#Empty!	0	#Empty!	0	#Empty!	0	#Empty!	0
L0874	3	1	1	2012-12-05	2012-12-04	12	37	3	1	0	0	0	0	0	0	#Empty!	8404	0		0	Nee	0	Dientamoeba fragilis	23,16	Neg							Dfra					1	20.47	0	#Empty!	0	#Empty!	0	#Empty!	0	#Empty!	0	#Empty!	0
L0875	3	0	-5	2012-12-05	2012-12-04	12	5	2	0	3	0	1	0	0	0	#Empty!	8471	0		0	Nee	0	Dientamoeba fragilis	20,14	Neg							Dfra					1	18.25	0	#Empty!	0	#Empty!	0	#Empty!	0	#Empty!	0	#Empty!	0
L0876	3	0	-5	2012-12-05	2012-12-03	12	49	3	0	3	0	0	0	0	0	#Empty!	8414	0		1	Nee	0			Neg												0	#Empty!	0	#Empty!	0	#Empty!	0	#Empty!	0	#Empty!	0	#Empty!	0
L0877	3	1	1	2012-12-05	2012-12-04	12	50	3	1	0	0	0	0	0	0	#Empty!	8915	0		0	Nee	0			Neg												0	#Empty!	0	#Empty!	0	#Empty!	0	#Empty!	0	#Empty!	0	#Empty!	0
L0879	3	1	0	2012-12-06	2012-12-06	12	71	4	0	0	0	0	0	0	0	#Empty!	8471	0		0	Nee	0			Neg												0	#Empty!	0	#Empty!	0	#Empty!	0	#Empty!	0	#Empty!	0	#Empty!	0
L0881	3	1	1	2012-12-06	2012-12-05	12	54	4	0	0	0	0	0	0	0	#Empty!	8448	0		0	Nee	0			Neg												0	#Empty!	0	#Empty!	0	#Empty!	0	#Empty!	0	#Empty!	0	#Empty!	0
L0882	3	1	1	2012-12-06	2012-12-06	12	23	3	1	0	0	0	0	0	0	#Empty!	8921	0		0	Nee	0	Dientamoeba fragilis	27,93	Neg							Dfra					1	24.16	0	#Empty!	0	#Empty!	0	#Empty!	0	#Empty!	0	#Empty!	0
L0883	3	1	1	2012-12-06	2012-12-06	12	20	2	1	0	0	0	0	0	0	#Empty!	8921	0		0	Nee	0			Neg												0	#Empty!	0	#Empty!	0	#Empty!	0	#Empty!	0	#Empty!	0	#Empty!	0
L0884	3	0	-5	2012-12-06	2012-12-03	12	50	3	1	2	0	1	0	1	1	#Empty!	8601	0		0	Nee	0	Campylobacter jejuni	25,45	Neg							Camp					0	#Empty!	0	#Empty!	0	#Empty!	0	#Empty!	1	19.28	0	#Empty!	1
L0885	3	1	1	2012-12-06	2012-12-06	12	2	1	1	0	0	0	0	0	0	#Empty!	8913	0		0	Nee	0			Neg												0	#Empty!	0	#Empty!	0	#Empty!	0	#Empty!	0	#Empty!	0	#Empty!	0
L0886	3	0	-5	2012-12-07	2012-12-07	12	12	2	1	3	0	1	0	0	0	#Empty!	8861	0		0	Nee	0			Neg												0	#Empty!	0	#Empty!	0	#Empty!	0	#Empty!	0	#Empty!	0	#Empty!	0
L0887	3	0	-5	2012-12-07	2012-12-05	12	27	3	0	3	0	1	1	0	0	#Empty!	8862	0		0	ja	1			Neg												0	#Empty!	0	#Empty!	0	#Empty!	0	#Empty!	0	#Empty!	0	#Empty!	0
L0888	3	1	1	2012-12-07	2012-12-07	12	63	4	1	0	0	0	0	0	0	#Empty!	3054	1		0	Nee	0			Neg												0	#Empty!	0	#Empty!	0	#Empty!	0	#Empty!	0	#Empty!	0	#Empty!	0
L0889	3	1	1	2012-12-07	2012-12-07	12	23	3	0	0	0	0	0	0	0	#Empty!	8916	0		0	Nee	0			Neg												0	#Empty!	0	#Empty!	0	#Empty!	0	#Empty!	0	#Empty!	0	#Empty!	0
L0891	3	1	1	2012-12-08	2012-11-30	11	57	4	1	0	0	0	0	0	0	#Empty!	8602	1	Spain	0	Nee	0			Neg												0	#Empty!	0	#Empty!	0	#Empty!	0	#Empty!	0	#Empty!	0	#Empty!	0
L0892	3	1	1	2012-12-10	2012-12-10	12	42	3	0	0	0	0	0	0	0	#Empty!	9103	0		0	Nee	0	Giardia lamblia	35,66	Neg							Glam					0	#Empty!	1	35.1	0	#Empty!	0	#Empty!	0	#Empty!	0	#Empty!	0
L0893	3	1	1	2012-12-10	2012-12-08	12	61	4	0	0	0	0	0	0	0	#Empty!	9103	0		0	Nee	0	Dientamoeba fragilis	19,08	Neg							Dfra					1	18.81	0	#Empty!	0	#Empty!	0	#Empty!	0	#Empty!	0	#Empty!	0
L0894	3	1	1	2012-12-10	2012-12-10	12	42	3	1	0	0	0	0	0	0	#Empty!	9103	0		0	Nee	0	Dientamoeba fragilis	26,49	Neg							Dfra					1	26.33	0	#Empty!	0	#Empty!	0	#Empty!	0	#Empty!	0	#Empty!	0
L0895	3	1	1	2012-12-10	2012-12-10	12	44	3	1	0	0	0	0	0	0	#Empty!	9101	0		0	Nee	0			Neg												0	#Empty!	0	#Empty!	0	#Empty!	0	#Empty!	0	#Empty!	0	#Empty!	0
L0896	3	0	-5	2012-12-10	2012-12-10	12	28	3	1	3	0	0	1	0	1	#Empty!	8471	1	India, Nepal	0	Nee	0	Dientamoeba fragilis	36,78	Neg												0	#Empty!	0	#Empty!	0	#Empty!	0	#Empty!	0	#Empty!	0	#Empty!	0
L0897	3	1	0	2012-12-11	2012-12-10	12	8	2	0	0	0	0	0	0	0	#Empty!	8494	0		0	Nee	0	Dientamoeba fragilis	26,82	Neg							Dfra					1	26.62	0	#Empty!	0	#Empty!	0	#Empty!	0	#Empty!	0	#Empty!	0
L0898	3	0	-5	2012-12-11	2012-12-11	12	90	4	1	2	0	1	0	0	0	#Empty!	8861	0		0	Nee	0			Neg							Campz					0	#Empty!	0	#Empty!	0	#Empty!	0	#Empty!	0	#Empty!	1	35.66	1
L0899	3	0	-5	2012-12-11	2012-12-11	12	27	3	0	3	0	1	0	0	0	#Empty!	8862	0		0	Nee	0			Neg												0	#Empty!	0	#Empty!	0	#Empty!	0	#Empty!	0	#Empty!	0	#Empty!	0
L0900	3	1	1	2012-12-11	2012-12-08	12	26	3	1	0	0	0	0	0	0	#Empty!	8605	0		0	Nee	0	Dientamoeba fragilis	23,89	Neg							Dfra					1	26.41	0	#Empty!	0	#Empty!	0	#Empty!	0	#Empty!	0	#Empty!	0
L0901	3	0	-5	2012-12-11	2012-12-10	12	26	3	0	3	0	0	0	0	0	#Empty!	8607	0		0	Nee	0	Dientamoeba fragilis	34,78	Neg							Dfra					1	33.48	0	#Empty!	0	#Empty!	0	#Empty!	0	#Empty!	0	#Empty!	0
L0902	3	1	1	2012-12-11	2012-12-09	12	9	2	0	0	0	0	0	0	0	#Empty!	#Empty!	0		0	Nee	0	Dientamoeba fragilis	35,69	Neg							Dfra					1	35.4	0	#Empty!	0	#Empty!	0	#Empty!	0	#Empty!	0	#Empty!	0
L0903	3	0	-5	2012-12-13	2012-12-13	12	21	3	1	#Empty!	0	1	0	0	0	#Empty!	8471	0		0	Nee	0			Neg												0	#Empty!	0	#Empty!	0	#Empty!	0	#Empty!	0	#Empty!	0	#Empty!	0
L0904	3	0	-5	2012-12-13	2012-12-11	12	60	4	0	2	0	1	0	0	1	#Empty!	9101	0		0	Nee	0			Neg												0	#Empty!	0	#Empty!	0	#Empty!	0	#Empty!	0	#Empty!	0	#Empty!	0
L0905	3	1	0	2012-12-14	2012-12-14	12	37	3	1	0	0	0	0	0	0	#Empty!	8471	0		0	Nee	0			Neg												0	#Empty!	0	#Empty!	0	#Empty!	0	#Empty!	0	#Empty!	0	#Empty!	0
L0906	3	0	-5	2012-12-14	2012-12-14	12	21	3	1	2	0	1	0	1	1	#Empty!	8602	0		0	Nee	0			Neg												0	#Empty!	0	#Empty!	0	#Empty!	0	#Empty!	0	#Empty!	0	#Empty!	0
L0907	3	1	1	2012-12-14	2012-12-14	12	56	4	0	0	0	0	0	0	0	#Empty!	8426	0		0	Nee	0	Dientamoeba fragilis	31,09	Neg							Dfra					1	29.72	0	#Empty!	0	#Empty!	0	#Empty!	0	#Empty!	0	#Empty!	0
L0908	3	1	1	2012-12-17	2012-12-17	12	27	3	0	0	0	0	0	0	0	#Empty!	8605	0		0	Nee	0			Neg												0	#Empty!	0	#Empty!	0	#Empty!	0	#Empty!	0	#Empty!	0	#Empty!	0
L0909	3	1	1	2012-12-17	2012-12-17	12	57	4	1	0	0	0	0	0	0	#Empty!	8501	0		0	Nee	0			Neg												0	#Empty!	0	#Empty!	0	#Empty!	0	#Empty!	0	#Empty!	0	#Empty!	0
L0910	3	1	1	2012-12-17	2012-12-17	12	42	3	0	0	0	0	0	0	0	#Empty!	9061	0		0	Nee	0			Neg												0	#Empty!	0	#Empty!	0	#Empty!	0	#Empty!	0	#Empty!	0	#Empty!	0
L0911	3	0	-5	2012-12-17	2012-12-14	12	15	2	1	0	0	1	0	0	0	#Empty!	8413	0		0	Nee	0			Neg												0	#Empty!	0	#Empty!	0	#Empty!	0	#Empty!	0	#Empty!	0	#Empty!	0
L0912	3	1	1	2012-12-18	2012-12-18	12	11	2	1	0	0	0	0	0	0	#Empty!	9061	0		0	Nee	0	Dientamoeba fragilis	27,13	Neg							ETEC	Dfra				1	21.35	0	#Empty!	0	#Empty!	0	#Empty!	0	#Empty!	0	#Empty!	0
L0913	3	1	0	2012-12-18	2012-12-18	12	18	2	0	0	0	0	0	0	0	#Empty!	8861	0		0	Nee	0	Dientamoeba fragilis	29,7	Neg							Dfra					1	27.62	0	#Empty!	0	#Empty!	0	#Empty!	0	#Empty!	0	#Empty!	0
L0914	3	1	1	2012-12-18	2012-12-18	12	41	3	1	0	0	0	0	0	0	#Empty!	9061	0		0	Nee	0	Dientamoeba fragilis	22,88	Neg							Dfra					1	21.42	0	#Empty!	0	#Empty!	0	#Empty!	0	#Empty!	0	#Empty!	0
L0915	3	1	1	2012-12-18	2012-12-18	12	0	1	0	0	0	0	0	0	0	#Empty!	9151	0		0	Nee	0			Neg												0	#Empty!	0	#Empty!	0	#Empty!	0	#Empty!	0	#Empty!	0	#Empty!	0
L0916	3	1	1	2012-12-18	2012-12-18	12	7	2	1	0	0	0	0	0	0	#Empty!	9061	0		0	Nee	0	Dientamoeba fragilis	32,3	Neg							Dfra					1	29.94	0	#Empty!	0	#Empty!	0	#Empty!	0	#Empty!	0	#Empty!	0
L0917	3	1	0	2012-12-19	2012-12-18	12	29	3	1	0	0	0	0	0	0	#Empty!	8414	0		0	Nee	0			Neg												0	#Empty!	0	#Empty!	0	#Empty!	0	#Empty!	0	#Empty!	0	#Empty!	0
L0918	3	1	1	2012-12-19	2012-12-19	12	29	3	0	0	0	0	0	0	0	#Empty!	#Empty!	0		0	Nee	0			Neg												0	#Empty!	0	#Empty!	0	#Empty!	0	#Empty!	0	#Empty!	0	#Empty!	0
L0919	3	1	1	2012-12-19	2012-12-19	12	32	3	0	0	0	0	0	0	0	#Empty!	#Empty!	0		0	Nee	0	Dientamoeba fragilis	26,61	Neg							Dfra					1	22.61	0	#Empty!	0	#Empty!	0	#Empty!	0	#Empty!	0	#Empty!	0
L0920	3	1	0	2012-12-19	2012-12-17	12	6	2	1	0	0	0	0	0	0	#Empty!	8414	0		0	Nee	0	Giardia lamblia	30,19	Neg							Glam					0	#Empty!	1	25.29	0	#Empty!	0	#Empty!	0	#Empty!	0	#Empty!	0
L0921	3	0	-5	2012-12-20	2012-12-19	12	32	3	1	3	0	0	0	1	1	#Empty!	8862	0		0	Nee	0			Neg												0	#Empty!	0	#Empty!	0	#Empty!	0	#Empty!	0	#Empty!	0	#Empty!	0
L0925	3	0	-5	2011-07-19	2011-07-15	7	81	4	1	2	0	1	0	0	0	#Empty!	#Empty!	0		0	ja	1	Campylobacter coli		ND	Campylobacter jejuni		ND									0	#Empty!	0	#Empty!	0	#Empty!	0	#Empty!	0	#Empty!	0	#Empty!	0
L0926	3	0	-5	2011-07-20	2011-07-19	7	54	4	0	3	0	0	0	0	0	#Empty!	#Empty!	0		0	Nee	0			Neg							aEPECz					0	#Empty!	0	#Empty!	0	#Empty!	0	#Empty!	0	#Empty!	0	#Empty!	0
L0929	3	1	0	2011-07-25	2011-07-21	7	84	4	0	0	0	0	0	0	0	#Empty!	#Empty!	0		0	Nee	0			Neg							aEPEC					0	#Empty!	0	#Empty!	0	#Empty!	0	#Empty!	0	#Empty!	0	#Empty!	0
L0930	3	1	0	2011-07-25	2011-07-18	7	2	1	1	0	0	0	0	0	0	#Empty!	#Empty!	0		0	Nee	0			Neg												0	#Empty!	0	#Empty!	0	#Empty!	0	#Empty!	0	#Empty!	0	#Empty!	0
L0931	3	0	-5	2011-07-25	2011-07-23	7	43	3	0	3	0	1	0	0	0	#Empty!	#Empty!	0		0	ja	1			Neg												0	#Empty!	0	#Empty!	0	#Empty!	0	#Empty!	0	#Empty!	0	#Empty!	0
L0932	3	1	0	2011-07-25	2011-07-25	7	56	4	0	0	0	0	0	0	0	#Empty!	#Empty!	1		0	Nee	0			Neg												0	#Empty!	0	#Empty!	0	#Empty!	0	#Empty!	0	#Empty!	0	#Empty!	0
L0933	3	1	0	2011-07-25	2011-07-24	7	69	4	0	0	0	0	0	0	0	#Empty!	#Empty!	1		0	Nee	0			Neg							Dfra					1	21.66	0	#Empty!	0	#Empty!	0	#Empty!	0	#Empty!	0	#Empty!	0
L0934	3	1	0	2011-07-27	2011-07-27	7	63	4	1	0	0	0	0	0	0	#Empty!	#Empty!	0		0	Nee	0			Neg												0	#Empty!	0	#Empty!	0	#Empty!	0	#Empty!	0	#Empty!	0	#Empty!	0
L0936	3	0	-5	2011-07-28	2011-07-28	7	25	3	1	3	0	0	0	0	0	#Empty!	#Empty!	1	Turkey	0	Nee	0			Neg							aEPEC	EAEC				0	#Empty!	0	#Empty!	0	#Empty!	0	#Empty!	0	#Empty!	0	#Empty!	0
L0937	3	0	-5	2011-07-28	2011-07-27	7	53	4	0	3	0	0	0	0	0	#Empty!	#Empty!	0		0	ja	1			Neg							Dfra					1	35.61	0	#Empty!	0	#Empty!	0	#Empty!	0	#Empty!	0	#Empty!	0
L0939	3	0	-5	2011-07-29	2011-07-29	7	38	3	0	1	1	1	0	0	0	#Empty!	#Empty!	1	Spain	1	ja	1	Campylobacter jejuni	26.00	Pos	Dientamoeba fragilis		Neg				Camp	Dfra				1	27.13	0	#Empty!	0	#Empty!	0	#Empty!	1	25.05	0	#Empty!	1
L0940	3	0	-5	2011-07-29	2011-07-25	7	21	3	1	2	1	1	1	0	0	#Empty!	#Empty!	1	Turkey	1	Nee	0			Neg							EAECz	Dfra				1	34.12	0	#Empty!	0	#Empty!	0	#Empty!	0	#Empty!	0	#Empty!	0
L0943	3	0	-5	2011-08-01	2011-07-29	7	52	4	0	1	0	1	1	0	0	#Empty!	#Empty!	0		0	ja	1			Neg												0	#Empty!	0	#Empty!	0	#Empty!	0	#Empty!	0	#Empty!	0	#Empty!	0
L0944	3	0	-5	2011-08-01	2011-07-28	7	43	3	1	3	0	1	1	0	0	#Empty!	#Empty!	0		0	Nee	0			Neg												0	#Empty!	0	#Empty!	0	#Empty!	0	#Empty!	0	#Empty!	0	#Empty!	0
L0945	3	0	-5	2011-08-02	2011-08-02	8	35	3	0	2	0	1	0	0	0	#Empty!	#Empty!	0		0	Nee	0			Neg												0	#Empty!	0	#Empty!	0	#Empty!	0	#Empty!	0	#Empty!	0	#Empty!	0
L0946	3	0	-5	2011-08-03	2011-08-01	8	30	3	1	3	0	0	0	0	0	#Empty!	#Empty!	0		0	Nee	0			Neg												0	#Empty!	0	#Empty!	0	#Empty!	0	#Empty!	0	#Empty!	0	#Empty!	0
L0947	3	0	-5	2011-08-04	2011-08-02	8	81	4	1	3	0	1	0	0	0	#Empty!	#Empty!	0		0	Nee	0			Neg												0	#Empty!	0	#Empty!	0	#Empty!	0	#Empty!	0	#Empty!	0	#Empty!	0
L0948	3	1	0	2011-08-05	2011-08-04	8	50	3	0	0	0	0	0	0	0	#Empty!	#Empty!	0		0	Nee	0			Neg												0	#Empty!	0	#Empty!	0	#Empty!	0	#Empty!	0	#Empty!	0	#Empty!	0
L0949	3	1	0	2011-08-05	2011-08-03	8	18	2	1	0	0	0	0	0	0	#Empty!	#Empty!			0	Nee	0			Neg												0	#Empty!	0	#Empty!	0	#Empty!	0	#Empty!	0	#Empty!	0	#Empty!	0
L0950	3	0	-5	2011-08-10	2011-08-09	8	65	4	0	3	0	0	0	0	0	#Empty!	#Empty!	0		0	Nee	0	Giardia lamblia		Neg							Glam					0	#Empty!	1	21.43	0	#Empty!	0	#Empty!	0	#Empty!	0	#Empty!	0
L0951	3	0	-5	2011-08-10	2011-08-10	8	65	4	0	3	0	0	0	0	1	#Empty!	#Empty!	0		1	Nee	0	Clostridium difficille		Neg							Cdif					0	#Empty!	0	#Empty!	0	#Empty!	0	#Empty!	0	#Empty!	0	#Empty!	0
L0952	3	0	-5	2011-08-10	2011-08-09	8	14	2	1	2	1	0	0	1	1	#Empty!	#Empty!	0		0	Nee	0	Campylobacter jejuni	22,36	Pos	STEC	36,27	Neg				Camp	EHECz				0	#Empty!	0	#Empty!	0	#Empty!	0	#Empty!	1	21.43	0	#Empty!	1
L0954	3	1	0	2011-08-12	2011-08-11	8	77	4	0	0	0	0	0	0	0	#Empty!	#Empty!			0	Nee	0			Neg							aEPECz					0	#Empty!	0	#Empty!	0	#Empty!	0	#Empty!	0	#Empty!	0	#Empty!	0
L0956	3	0	-5	2011-08-15	2011-08-15	8	66	4	1	3	0	0	0	0	0	#Empty!	#Empty!	1		0	ja	1	Dientamoeba fragilis		Neg							Dfra					1	25.38	0	#Empty!	0	#Empty!	0	#Empty!	0	#Empty!	0	#Empty!	0
L0957	3	0	-5	2011-08-16	2011-08-16	8	61	4	1	2	1	1	1	0	0	#Empty!	#Empty!	0		0	Nee	0	Campylobacter jejuni		Pos							Camp					0	#Empty!	0	#Empty!	0	#Empty!	0	#Empty!	1	23.78	0	#Empty!	1
L0958	3	0	-5	2011-08-16	2011-08-15	8	35	3	0	3	0	0	0	0	0	#Empty!	#Empty!	0		0	Nee	0			Neg												0	#Empty!	0	#Empty!	0	#Empty!	0	#Empty!	0	#Empty!	0	#Empty!	0
L0959	3	0	-5	2011-08-17	2011-08-17	8	22	3	0	3	0	1	0	0	0	#Empty!	#Empty!	0		0	Nee	0			Neg												0	#Empty!	0	#Empty!	0	#Empty!	0	#Empty!	0	#Empty!	0	#Empty!	0
L0961	3	0	-5	2011-08-18	2011-08-17	8	44	3	0	2	0	0	0	0	0	#Empty!	#Empty!	0		0	Nee	0	Campylobacter jejuni	21.02	Neg							Camp	aEPEC				0	#Empty!	0	#Empty!	0	#Empty!	0	#Empty!	1	22.46	0	#Empty!	1
L0962	3	0	-5	2011-08-25	2011-08-24	8	2	1	1	3	0	0	0	0	1	#Empty!	#Empty!	1		0	geen	0	Dientamoeba fragilis		Neg							aEPECz	Dfra				1	29.8	0	#Empty!	0	#Empty!	0	#Empty!	0	#Empty!	0	#Empty!	0
L0963	3	0	-5	2011-08-25	2011-08-25	8	56	4	1	3	0	0	0	0	0	#Empty!	#Empty!	0		0	Nee	0			Neg							Glam					0	#Empty!	1	16.56	0	#Empty!	0	#Empty!	0	#Empty!	0	#Empty!	0
L0964	3	0	-5	2011-08-29	2011-08-29	8	35	3	0	3	0	1	0	0	0	#Empty!	#Empty!	1	Turkey	0	Nee	0			Neg												0	#Empty!	0	#Empty!	0	#Empty!	0	#Empty!	0	#Empty!	0	#Empty!	0
L0966	3	0	-5	2011-08-31	2011-08-29	8	34	3	1	2	0	1	0	0	0	#Empty!	#Empty!	0		0	Nee	0	Cryptosporidium parvum		Neg							Cpar					0	#Empty!	0	#Empty!	1	29.95	0	#Empty!	0	#Empty!	0	#Empty!	0
L0967	3	0	-5	2011-08-31	2011-08-31	8	42	3	0	1	0	1	0	0	1	#Empty!	#Empty!	1		0	Nee	0			Neg												0	#Empty!	0	#Empty!	0	#Empty!	0	#Empty!	0	#Empty!	0	#Empty!	0
L0968	3	0	-5	2011-09-01	2011-09-01	9	59	4	0	3	1	1	0	0	1	#Empty!	#Empty!			0	Nee	0			Neg												0	#Empty!	0	#Empty!	0	#Empty!	0	#Empty!	0	#Empty!	0	#Empty!	0
L0969	3	1	0	2011-09-05	2011-09-01	9	51	4	0	0	0	0	0	0	0	#Empty!	#Empty!	0		0	Nee	0			Neg							tEPEC					0	#Empty!	0	#Empty!	0	#Empty!	0	#Empty!	0	#Empty!	0	#Empty!	0
L0970	3	0	-5	2011-09-05	2011-09-02	9	47	3	0	#Empty!	0	0	0	0	0	#Empty!	#Empty!			0	Onbekend	-5			Neg												0	#Empty!	0	#Empty!	0	#Empty!	0	#Empty!	0	#Empty!	0	#Empty!	0
L0972	3	1	0	2011-09-06	2011-09-06	9	49	3	0	0	0	0	0	0	0	#Empty!	#Empty!	1		0	Nee	0	Campylobacter coli		ND												0	#Empty!	0	#Empty!	0	#Empty!	0	#Empty!	0	#Empty!	0	#Empty!	0
L0974	3	0	-5	2011-09-06	2011-09-05	9	72	4	0	2	0	0	0	0	0	#Empty!	#Empty!	1	Turkey	0	Nee	0			Neg							EAEC					0	#Empty!	0	#Empty!	0	#Empty!	0	#Empty!	0	#Empty!	0	#Empty!	0
L0975	3	0	-5	2011-09-08	2011-09-06	9	35	3	0	3	0	0	0	0	1	#Empty!	#Empty!	1		0	Nee	0	Dientamoeba fragilis		Neg	Giardia lamblia		Neg				Glam	Dfra				1	20.86	1	28.7	0	#Empty!	0	#Empty!	0	#Empty!	0	#Empty!	0
L0976	3	0	-5	2011-09-09	2011-09-08	9	49	3	0	0	0	1	0	0	0	#Empty!	#Empty!	1		0	Nee	0	Dientamoeba fragilis		Neg							Dfra					1	21.71	0	#Empty!	0	#Empty!	0	#Empty!	0	#Empty!	0	#Empty!	0
L0977	3	1	0	2011-09-09	2011-09-08	9	26	3	0	0	0	0	0	0	0	#Empty!	#Empty!	0		0	Nee	0			Neg							EAEC					0	#Empty!	0	#Empty!	0	#Empty!	0	#Empty!	0	#Empty!	0	#Empty!	0
L0978	3	0	-5	2011-09-12	2011-09-10	9	32	3	1	1	0	1	0	0	0	#Empty!	#Empty!	0		0	Nee	0	Campylobacter jejuni	21.25	Pos	Dientamoeba fragilis		Neg				Camp	Dfra				1	29.51	0	#Empty!	0	#Empty!	0	#Empty!	1	19.25	0	#Empty!	1
L0979	3	0	-5	2011-09-12	2011-09-12	9	63	4	1	3	0	0	0	0	1	#Empty!	#Empty!	0		1	Nee	0	Clostridium difficille		Neg							Cdif					0	#Empty!	0	#Empty!	0	#Empty!	0	#Empty!	0	#Empty!	0	#Empty!	0
L0981	3	0	-5	2011-09-14	2011-09-13	9	77	4	0	3	0	1	0	0	0	#Empty!	#Empty!	0		0	Nee	0			Neg												0	#Empty!	0	#Empty!	0	#Empty!	0	#Empty!	0	#Empty!	0	#Empty!	0
L0982	3	0	-5	2011-09-16	2011-09-15	9	16	2	1	2	0	0	0	0	0	#Empty!	#Empty!	0		0	Nee	0			Neg							Camp					0	#Empty!	0	#Empty!	0	#Empty!	0	#Empty!	1	20.49	0	#Empty!	1
L0983	3	1	0	2011-09-19	2011-09-19	9	46	3	1	0	0	0	0	0	0	#Empty!	#Empty!	0		0	Nee	0			Neg												0	#Empty!	0	#Empty!	0	#Empty!	0	#Empty!	0	#Empty!	0	#Empty!	0
L0984	3	0	-5	2011-09-19	2011-09-19	9	66	4	1	3	0	0	0	0	0	#Empty!	#Empty!	0		0	ja	1			Neg												0	#Empty!	0	#Empty!	0	#Empty!	0	#Empty!	0	#Empty!	0	#Empty!	0
L0986	3	0	-5	2011-09-20	2011-09-19	9	3	1	0	3	0	0	0	0	1	#Empty!	#Empty!	1		0	Nee	0	Dientamoeba fragilis		Neg							Dfra					1	30.36	0	#Empty!	0	#Empty!	0	#Empty!	0	#Empty!	0	#Empty!	0
L0987	3	0	-5	2011-09-20	2011-09-19	9	2	1	1	2	0	0	0	0	0	#Empty!	#Empty!	0		0	Nee	0			Neg												0	#Empty!	0	#Empty!	0	#Empty!	0	#Empty!	0	#Empty!	0	#Empty!	0
L0988	3	0	-5	2011-09-21	2011-09-20	9	45	3	1	3	0	1	0	0	0	#Empty!	#Empty!	0		0	ja	1			Neg												0	#Empty!	0	#Empty!	0	#Empty!	0	#Empty!	0	#Empty!	0	#Empty!	0
L0989	3	0	-5	2011-09-21	2011-09-21	9	87	4	1	3	0	1	0	0	0	#Empty!	#Empty!	0		0	Nee	0			Neg												0	#Empty!	0	#Empty!	0	#Empty!	0	#Empty!	0	#Empty!	0	#Empty!	0
L0990	3	0	-5	2011-09-22	2011-09-22	9	4	1	0	2	0	1	0	0	0	#Empty!	#Empty!			0	Nee	0	Campylobacter coli		ND	Dientamoeba fragilis		Neg				Campz	Dfra				1	19.77	0	#Empty!	0	#Empty!	0	#Empty!	0	#Empty!	1	38.81	1
L0991	3	0	-5	2011-09-22	2011-09-22	9	64	4	0	3	0	1	0	0	1	#Empty!	#Empty!	0		0	Nee	0	Dientamoeba fragilis		Neg							Dfra					1	18.15	0	#Empty!	0	#Empty!	0	#Empty!	0	#Empty!	0	#Empty!	0
L0992	3	0	-5	2011-09-26	2011-09-26	9	6	2	1	3	0	1	0	0	0	#Empty!	#Empty!			0	Nee	0	Cryptosporidium parvum		Neg							Cpar					0	#Empty!	0	#Empty!	1	30	0	#Empty!	0	#Empty!	0	#Empty!	0
L0994	3	0	-5	2011-09-28	2011-09-26	9	59	4	1	3	0	1	0	0	0	#Empty!	#Empty!	0		1	Nee	0			Neg												0	#Empty!	0	#Empty!	0	#Empty!	0	#Empty!	0	#Empty!	0	#Empty!	0
L0996	3	0	-5	2011-09-29	2011-09-28	9	76	4	0	1	0	0	0	0	0	#Empty!	9291	0		0	nee	0			Neg							Campz	aEPEC	EAEC	Cdiff		0	#Empty!	0	#Empty!	0	#Empty!	0	#Empty!	0	#Empty!	1	39	1
L0997	3	1	0	2011-09-29	2011-09-29	9	47	3	1	0	0	0	0	0	0	#Empty!	#Empty!	0		0	Nee	0			Neg												0	#Empty!	0	#Empty!	0	#Empty!	0	#Empty!	0	#Empty!	0	#Empty!	0
L1001	3	0	-5	2011-10-04	2011-10-04	10	47	3	0	3	0	1	0	1	0	#Empty!	#Empty!	0		0	Nee	0	Dientamoeba fragilis		Neg							Dfra					1	19.66	0	#Empty!	0	#Empty!	0	#Empty!	0	#Empty!	0	#Empty!	0
L1003	3	0	-5	2011-10-05	2011-10-05	10	51	4	1	#Empty!	0	0	0	0	0	#Empty!	#Empty!	0		0	Nee	0			Neg												0	#Empty!	0	#Empty!	0	#Empty!	0	#Empty!	0	#Empty!	0	#Empty!	0
L1005	3	0	-5	2011-10-06	2011-10-06	10	40	3	0	2	0	1	0	0	0	#Empty!	#Empty!	0		0	Nee	0			Neg												0	#Empty!	0	#Empty!	0	#Empty!	0	#Empty!	0	#Empty!	0	#Empty!	0
L1006	3	0	-5	2011-10-10	2011-10-07	10	16	2	1	3	0	0	0	0	0	#Empty!	#Empty!	0		0	Nee	0			Neg												0	#Empty!	0	#Empty!	0	#Empty!	0	#Empty!	0	#Empty!	0	#Empty!	0
L1007	3	0	-5	2011-10-11	2011-10-11	10	65	4	1	3	0	0	0	0	0	#Empty!	#Empty!	0		0	ja	1			Neg												0	#Empty!	0	#Empty!	0	#Empty!	0	#Empty!	0	#Empty!	0	#Empty!	0
L1008	3	1	0	2011-10-12	2011-10-10	10	82	4	1	0	0	0	0	0	0	#Empty!	#Empty!	0		0	Nee	0	Campylobacter jejuni	28.44	Neg							Camp					0	#Empty!	0	#Empty!	0	#Empty!	0	#Empty!	1	28.22	0	#Empty!	1
L1009	3	0	-5	2011-10-13	2011-10-11	10	72	4	1	2	0	1	0	0	0	#Empty!	#Empty!	0		0	Nee	0			Neg												0	#Empty!	0	#Empty!	0	#Empty!	0	#Empty!	0	#Empty!	0	#Empty!	0
L1010	3	1	0	2011-10-14	2011-10-14	10	53	4	1	0	0	0	0	0	0	#Empty!	#Empty!	0		1	Nee	0			Neg												0	#Empty!	0	#Empty!	0	#Empty!	0	#Empty!	0	#Empty!	0	#Empty!	0
L1011	3	1	0	2011-10-14	2011-10-11	10	74	4	0	0	0	0	0	0	0	#Empty!	#Empty!	0		0	Nee	0			Neg												0	#Empty!	0	#Empty!	0	#Empty!	0	#Empty!	0	#Empty!	0	#Empty!	0
L1013	3	0	-5	2011-10-19	2011-10-18	10	78	4	1	#Empty!	0	1	0	1	0	#Empty!	#Empty!	0		0	Nee	0			Neg												0	#Empty!	0	#Empty!	0	#Empty!	0	#Empty!	0	#Empty!	0	#Empty!	0
L1014	3	0	-5	2011-10-20	2011-10-19	10	21	3	1	3	0	0	0	1	1	#Empty!	#Empty!	0		0	Nee	0			Neg												0	#Empty!	0	#Empty!	0	#Empty!	0	#Empty!	0	#Empty!	0	#Empty!	0
L1017	3	1	0	2011-10-21	2011-10-21	10	78	4	1	0	0	0	0	0	0	#Empty!	#Empty!	1	Italy	0	ja	1			Neg							aEPECz					0	#Empty!	0	#Empty!	0	#Empty!	0	#Empty!	0	#Empty!	0	#Empty!	0
L1019	3	0	-5	2011-10-25	2011-10-24	10	53	4	1	1	0	0	0	0	0	#Empty!	#Empty!	0		0	Nee	0	Dientamoeba fragilis		Neg							Dfra					1	24.36	0	#Empty!	0	#Empty!	0	#Empty!	0	#Empty!	0	#Empty!	0
L1020	3	0	-5	2011-10-27	2011-10-26	10	48	3	1	2	0	0	0	0	0	#Empty!	#Empty!	0		0	Nee	0	Cryptosporidium parvum		Neg							Cpar					0	#Empty!	0	#Empty!	1	32.22	0	#Empty!	0	#Empty!	0	#Empty!	0
L1021	3	0	-5	2011-10-27	2011-10-26	10	67	4	0	2	1	1	0	0	0	#Empty!	#Empty!	1	Turkey	1	ja	1	Salmonella enterica	25.46	Neg	STEC	38.47	Neg				Salm	EAECz				0	#Empty!	0	#Empty!	0	#Empty!	0	#Empty!	0	#Empty!	0	#Empty!	0
L1022	3	1	0	2011-10-27	2011-10-25	10	63	4	1	0	0	0	0	0	0	#Empty!	#Empty!	0		0	ja	1			Neg							Dfra					1	27.91	0	#Empty!	0	#Empty!	0	#Empty!	0	#Empty!	0	#Empty!	0
L1023	3	0	-5	2011-10-28	2011-10-27	10	12	2	0	3	0	0	0	1	0	#Empty!	#Empty!	0		0	Nee	0	Dientamoeba fragilis		Neg							Dfra					1	39.87	0	#Empty!	0	#Empty!	0	#Empty!	0	#Empty!	0	#Empty!	0
L1024	3	0	-5	2011-10-28	2011-10-26	10	13	2	1	3	0	1	0	1	0	#Empty!	#Empty!	0		0	Nee	0	Dientamoeba fragilis		Neg							aEPEC	Dfra				1	27.01	0	#Empty!	0	#Empty!	0	#Empty!	0	#Empty!	0	#Empty!	0
L1025	3	1	0	2011-10-28	2011-10-26	10	8	2	0	0	0	0	0	0	0	#Empty!	#Empty!	0		0	Nee	0			Neg							Dfra					1	24.98	0	#Empty!	0	#Empty!	0	#Empty!	0	#Empty!	0	#Empty!	0
L1027	3	0	-5	2011-10-31	2011-10-27	10	44	3	1	2	0	1	0	0	1	#Empty!	#Empty!			0	Nee	0			Neg							aEPEC	Cdif				0	#Empty!	0	#Empty!	0	#Empty!	0	#Empty!	0	#Empty!	0	#Empty!	0
L1028	3	0	-5	2011-10-31	2011-10-22	10	56	4	0	#Empty!	0	0	0	0	0	#Empty!	#Empty!	0		0	Nee	0			Neg							Dfra					1	23.69	0	#Empty!	0	#Empty!	0	#Empty!	0	#Empty!	0	#Empty!	0
L1029	3	0	-5	2011-10-31	2011-10-29	10	3	1	1	0	0	1	0	0	0	#Empty!	#Empty!			0	Nee	0	Giardia lamblia		Neg							aEPEC	Glam				0	#Empty!	1	35.59	0	#Empty!	0	#Empty!	0	#Empty!	0	#Empty!	0
L1031	3	0	-5	2011-11-02	2011-11-02	11	82	4	1	3	0	0	0	0	0	#Empty!	#Empty!	0		0	Nee	0	Campylobacter jejuni	31.95	Neg							Camp					0	#Empty!	0	#Empty!	0	#Empty!	0	#Empty!	1	31.62	0	#Empty!	1
L1032	3	0	-5	2011-11-02	2011-11-02	11	54	4	1	3	0	1	0	0	0	#Empty!	#Empty!	1	Spain	0	Nee	0			Neg												0	#Empty!	0	#Empty!	0	#Empty!	0	#Empty!	0	#Empty!	0	#Empty!	0
L1034	3	1	0	2011-11-07	2011-11-04	11	25	3	1	0	0	0	0	0	0	#Empty!	#Empty!			0	Ja	1			Neg												0	#Empty!	0	#Empty!	0	#Empty!	0	#Empty!	0	#Empty!	0	#Empty!	0
L1035	3	0	-5	2011-11-09	2011-11-09	11	9	2	0	3	0	1	0	0	0	#Empty!	#Empty!	0		0	Nee	0	Dientamoeba fragilis		Neg							Dfra					1	22.16	0	#Empty!	0	#Empty!	0	#Empty!	0	#Empty!	0	#Empty!	0
L1036	3	0	-5	2011-11-09	2011-11-08	11	10	2	1	3	0	1	0	0	0	#Empty!	#Empty!	0		0	Nee	0	Dientamoeba fragilis		Neg							Dfra					1	35.48	0	#Empty!	0	#Empty!	0	#Empty!	0	#Empty!	0	#Empty!	0
L1037	3	0	-5	2011-11-10	2011-11-08	11	17	2	1	3	0	1	0	0	0	#Empty!	#Empty!	0		0	ja	1			Neg												0	#Empty!	0	#Empty!	0	#Empty!	0	#Empty!	0	#Empty!	0	#Empty!	0
L1040	3	0	-5	2011-11-11	2011-11-11	11	62	4	0	0	0	1	0	0	0	#Empty!	#Empty!	0		0	ja	1			Neg												0	#Empty!	0	#Empty!	0	#Empty!	0	#Empty!	0	#Empty!	0	#Empty!	0
L1041	3	0	-5	2011-11-12	2011-11-11	11	61	4	1	3	0	1	0	0	1	#Empty!	#Empty!	1	Nepal	1	ja	1	Campylobacter jejuni	24.88	Neg							Camp	EAEC				0	#Empty!	0	#Empty!	0	#Empty!	0	#Empty!	1	25.32	0	#Empty!	1
L1042	3	0	-5	2011-11-12	2011-10-26	10	45	3	0	3	0	0	0	0	0	#Empty!	#Empty!	0		0	ja	1			Neg												0	#Empty!	0	#Empty!	0	#Empty!	0	#Empty!	0	#Empty!	0	#Empty!	0
L1043	3	1	0	2011-11-15	2011-11-11	11	10	2	0	0	0	0	0	0	0	#Empty!	#Empty!	0		0	Nee	0			Neg							Dfra					1	31.18	0	#Empty!	0	#Empty!	0	#Empty!	0	#Empty!	0	#Empty!	0
L1045	3	1	0	2011-11-17	2011-11-15	11	56	4	1	0	0	0	0	0	0	#Empty!	#Empty!	0		0	ja	1			Neg												0	#Empty!	0	#Empty!	0	#Empty!	0	#Empty!	0	#Empty!	0	#Empty!	0
L1046	3	1	0	2011-11-22	2011-11-21	11	36	3	1	0	0	0	0	0	0	#Empty!	#Empty!	0		0	Nee	0			Neg												0	#Empty!	0	#Empty!	0	#Empty!	0	#Empty!	0	#Empty!	0	#Empty!	0
L1047	3	0	-5	2011-11-22	2011-11-17	11	74	4	1	3	0	1	0	0	1	#Empty!	#Empty!	0		1	ja	1			Neg							Campz					0	#Empty!	0	#Empty!	0	#Empty!	0	#Empty!	0	#Empty!	1	39.42	1
L1048	3	1	0	2011-11-22	2011-11-22	11	61	4	1	0	0	0	0	0	0	#Empty!	#Empty!	0		0	Nee	0			Neg							Dfra					1	17.68	0	#Empty!	0	#Empty!	0	#Empty!	0	#Empty!	0	#Empty!	0
L1049	3	0	-5	2011-11-25	2011-11-23	11	7	2	0	3	0	0	0	0	0	#Empty!	#Empty!	0		0	Nee	0	Dientamoeba fragilis		Neg	Giardia lamblia		Neg				Glam	Dfra				1	22.67	1	24.2	0	#Empty!	0	#Empty!	0	#Empty!	0	#Empty!	0
L1050	3	0	-5	2011-11-28	2011-11-24	11	1	1	1	2	0	1	1	0	0	#Empty!	#Empty!	0		0	Nee	0			Neg							EAEC	Cdif				0	#Empty!	0	#Empty!	0	#Empty!	0	#Empty!	0	#Empty!	0	#Empty!	0
L1051	3	1	0	2011-11-28	2011-11-28	11	0	1	0	0	0	0	0	0	0	#Empty!	#Empty!	0		0	Nee	0			Neg							Cdif					0	#Empty!	0	#Empty!	0	#Empty!	0	#Empty!	0	#Empty!	0	#Empty!	0
L1052	3	0	-5	2011-11-28	2011-11-28	11	20	2	1	0	0	0	0	0	0	#Empty!	#Empty!	0		0	Nee	0			Neg												0	#Empty!	0	#Empty!	0	#Empty!	0	#Empty!	0	#Empty!	0	#Empty!	0
L1053	3	1	0	2011-11-30	2011-11-30	11	16	2	1	0	0	0	0	0	0	#Empty!	#Empty!	0		0	Nee	0			Neg												0	#Empty!	0	#Empty!	0	#Empty!	0	#Empty!	0	#Empty!	0	#Empty!	0
L1054	3	0	-5	2011-12-01	2011-12-01	12	51	4	1	3	0	1	0	0	0	#Empty!	#Empty!	0		0	Nee	0			Neg												0	#Empty!	0	#Empty!	0	#Empty!	0	#Empty!	0	#Empty!	0	#Empty!	0
L1055	3	0	-5	2011-12-02	2011-12-02	12	22	3	0	2	0	1	0	0	0	#Empty!	#Empty!	1	Cuba	0	Nee	0			Neg												0	#Empty!	0	#Empty!	0	#Empty!	0	#Empty!	0	#Empty!	0	#Empty!	0
L1056	3	1	0	2011-12-02	2011-12-02	12	56	4	1	0	0	0	0	0	0	#Empty!	#Empty!	0		0	Nee	0			Neg							Camp					0	#Empty!	0	#Empty!	0	#Empty!	0	#Empty!	1	33.15	0	#Empty!	1
L1059	3	0	-5	2011-12-08	2011-12-07	12	9	2	0	3	1	1	0	0	0	#Empty!	#Empty!	0		0	Nee	0			Neg												0	#Empty!	0	#Empty!	0	#Empty!	0	#Empty!	0	#Empty!	0	#Empty!	0
L1060	3	0	-5	2011-12-08	2011-12-07	12	9	2	0	3	0	1	0	0	1	#Empty!	#Empty!	0		0	Nee	0	Dientamoeba fragilis	22.44	Neg							Dfra					1	22.88	0	#Empty!	0	#Empty!	0	#Empty!	0	#Empty!	0	#Empty!	0
L1061	3	0	-5	2011-12-09	2011-12-08	12	60	4	1	2	0	1	0	0	0	#Empty!	#Empty!	0		0	ja	1			Neg												0	#Empty!	0	#Empty!	0	#Empty!	0	#Empty!	0	#Empty!	0	#Empty!	0
L1062	3	0	-5	2011-12-12	2011-12-09	12	29	3	1	2	0	1	0	0	1	#Empty!	#Empty!	0		0	Nee	0			Neg							Cdif	Cpar				0	#Empty!	0	#Empty!	1	36.37	0	#Empty!	0	#Empty!	0	#Empty!	0
L1063	3	0	-5	2011-12-13	2011-12-13	12	30	3	1	2	0	1	0	0	0	#Empty!	#Empty!	0		0	Nee	0			Neg												0	#Empty!	0	#Empty!	0	#Empty!	0	#Empty!	0	#Empty!	0	#Empty!	0
L1064	3	1	0	2011-12-14	2011-12-12	12	54	4	1	0	0	0	0	0	0	#Empty!	#Empty!	0		0	Nee	0			Neg												0	#Empty!	0	#Empty!	0	#Empty!	0	#Empty!	0	#Empty!	0	#Empty!	0
L1065	3	0	-5	2011-12-14	2011-12-14	12	82	4	1	3	0	0	0	0	0	#Empty!	#Empty!	0		0	Nee	0			Neg												0	#Empty!	0	#Empty!	0	#Empty!	0	#Empty!	0	#Empty!	0	#Empty!	0
L1067	3	0	-5	2011-12-16	2011-12-16	12	36	3	0	1	0	1	1	0	0	#Empty!	#Empty!	0		0	ja	1			Neg												0	#Empty!	0	#Empty!	0	#Empty!	0	#Empty!	0	#Empty!	0	#Empty!	0
L1069	3	1	0	2011-12-20	2011-12-20	12	46	3	1	0	0	0	0	0	0	#Empty!	#Empty!	0		0	Nee	0			Neg												0	#Empty!	0	#Empty!	0	#Empty!	0	#Empty!	0	#Empty!	0	#Empty!	0
L1070	3	1	0	2011-12-21	2011-12-18	12	34	3	1	0	0	0	0	0	0	#Empty!	#Empty!	0		0	Nee	0			Neg							EAEC					0	#Empty!	0	#Empty!	0	#Empty!	0	#Empty!	0	#Empty!	0	#Empty!	0
L1071	3	1	0	2011-12-21	2011-12-21	12	6	2	0	0	0	0	0	0	0	#Empty!	#Empty!	0		0	Nee	0			Neg							Dfra					1	28.27	0	#Empty!	0	#Empty!	0	#Empty!	0	#Empty!	0	#Empty!	0
L1072	3	0	-5	2011-12-21	2011-12-20	12	43	3	1	2	1	1	0	1	0	#Empty!	#Empty!	0		0	Nee	0			Neg												0	#Empty!	0	#Empty!	0	#Empty!	0	#Empty!	0	#Empty!	0	#Empty!	0
L1073	3	0	-5	2011-12-23	2011-12-21	12	25	3	1	3	0	1	0	0	0	#Empty!	#Empty!	0		0	Nee	0			Neg												0	#Empty!	0	#Empty!	0	#Empty!	0	#Empty!	0	#Empty!	0	#Empty!	0
L1075	3	0	-5	2011-12-31	2011-12-30	12	43	3	1	2	0	0	0	0	0	#Empty!	#Empty!	-10		0	Nee	0			Neg												0	#Empty!	0	#Empty!	0	#Empty!	0	#Empty!	0	#Empty!	0	#Empty!	0
Z0001	4	0	-5	2010-08-26	2010-08-27	8	101	4	1	2	1	0	0	0	0	2	7701	0		0	nee	0			Neg												0	#Empty!	0	#Empty!	0	#Empty!	0	#Empty!	0	#Empty!	0	#Empty!	0
Z0002	4	1	0	2010-08-30	2010-08-30	8	81	4	1	0	0	0	0	0	0	2	7701	0		0	nee	0	Campylobacter species	37,53	Neg												0	#Empty!	0	#Empty!	0	#Empty!	0	#Empty!	0	#Empty!	0	#Empty!	0
Z0003	4	0	-5	2010-08-30	2010-08-26	8	19	2	1	2	0	1	0	1	0	3	7701	1	Egypt, Croatia	0	nee	0			Neg							EAEC					0	#Empty!	0	#Empty!	0	#Empty!	0	#Empty!	0	#Empty!	0	#Empty!	0
Z0004	4	0	-5	2010-09-02	2010-09-01	9	1	1	1	2	#Empty!	#Empty!	#Empty!	#Empty!	#Empty!	2	7702			-5	missing	-5	EPEC	20,46	Neg							aEPEC					0	#Empty!	0	#Empty!	0	#Empty!	0	#Empty!	0	#Empty!	0	#Empty!	0
Z0005	4	0	-5	2010-09-04	2010-09-02	9	3	1	1	3	0	0	1	0	0	2	7701	0		0	nee	0			Neg							Cdif					0	#Empty!	0	#Empty!	0	#Empty!	0	#Empty!	0	#Empty!	0	#Empty!	0
Z0006	4	0	-5	2010-09-04	2010-09-05	9	1	1	1	2	0	0	0	0	1	2	7701	0		0	nee	0	EPEC	28,44	Neg							aEPEC					0	#Empty!	0	#Empty!	0	#Empty!	0	#Empty!	0	#Empty!	0	#Empty!	0
Z0007	4	0	-5	2010-09-09	2010-09-08	9	40	3	0	3	0	1	0	0	1	2	7702	0		0	nee	0			Neg												0	#Empty!	0	#Empty!	0	#Empty!	0	#Empty!	0	#Empty!	0	#Empty!	0
Z0008	4	0	-5	2010-09-10	2010-09-09	9	11	2	0	3	0	1	0	0	0	2	7701	0		0	nee	0			Neg												0	#Empty!	0	#Empty!	0	#Empty!	0	#Empty!	0	#Empty!	0	#Empty!	0
Z0009	4	1	0	2010-09-14	2010-09-13	9	28	3	0	0	0	0	0	0	0	2	7701	0		0	nee	0			Neg												0	#Empty!	0	#Empty!	0	#Empty!	0	#Empty!	0	#Empty!	0	#Empty!	0
Z0011	4	0	-5	2010-09-14	2010-09-14	9	51	4	1	1	1	1	1	1	1	2	8141	0		0	nee	0	Campylobacter species	26,37	Pos							Camp					0	#Empty!	0	#Empty!	0	#Empty!	0	#Empty!	1	29.07	0	#Empty!	1
Z0012	4	1	0	2010-09-16	2010-09-14	9	9	2	1	0	0	0	0	0	0	2	7701	0		0	nee	0			Neg												0	#Empty!	0	#Empty!	0	#Empty!	0	#Empty!	0	#Empty!	0	#Empty!	0
Z0013	4	1	0	2010-09-16	2010-09-14	9	30	3	1	0	0	0	0	0	0	2	8023	1	Czech Republic	0	nee	0			Neg							Dfra					1	37.54	0	#Empty!	0	#Empty!	0	#Empty!	0	#Empty!	0	#Empty!	0
Z0014	4	1	0	2010-09-17	2010-09-15	9	7	2	1	0	0	0	0	0	0	2	7701	0		0	nee	0	Dientamoeba fragilis	29,49	Neg							Dfra					1	32.2	0	#Empty!	0	#Empty!	0	#Empty!	0	#Empty!	0	#Empty!	0
Z0015	4	1	0	2010-09-18	2010-09-17	9	57	4	1	0	0	0	0	0	0	2	8141	0		0	ja	1			Neg												0	#Empty!	0	#Empty!	0	#Empty!	0	#Empty!	0	#Empty!	0	#Empty!	0
Z0016	4	0	-5	2010-09-21	2010-09-22	9	38	3	1	3	0	0	0	0	1	1	8021	0		0	nee	0			Neg												0	#Empty!	0	#Empty!	0	#Empty!	0	#Empty!	0	#Empty!	0	#Empty!	0
Z0017	4	0	-5	2010-09-23	2010-09-24	9	28	3	1	3	0	1	0	0	1	2	8043	1	Indonesia	0	nee	0			Neg							aEPECz					0	#Empty!	0	#Empty!	0	#Empty!	0	#Empty!	0	#Empty!	0	#Empty!	0
Z0018	4	1	0	2010-09-23	2010-09-21	9	2	1	0	0	0	0	0	0	0	3	7701	0		0	nee	0	Dientamoeba fragilis	26,08	Neg							Dfra	aEPECz				1	26.22	0	#Empty!	0	#Empty!	0	#Empty!	0	#Empty!	0	#Empty!	0
Z0019	4	0	-5	2010-09-24	2010-09-25	9	36	3	1	3	0	1	0	0	0	3	7701	0		0	nee	0			Neg												0	#Empty!	0	#Empty!	0	#Empty!	0	#Empty!	0	#Empty!	0	#Empty!	0
Z0020	4	1	0	2010-09-27	2010-09-26	9	37	3	1	0	0	0	0	0	0	3	7702	0		1	nee	0			Neg												0	#Empty!	0	#Empty!	0	#Empty!	0	#Empty!	0	#Empty!	0	#Empty!	0
Z0021	4	1	0	2010-09-27	2010-09-28	9	38	3	1	0	0	0	0	0	0	3	8023	0		0	nee	0	EPEC	39,19	Neg			ND				Glam					0	#Empty!	1	38.54	0	#Empty!	0	#Empty!	0	#Empty!	0	#Empty!	0
Z0022	4	0	-5	2010-09-28	2010-09-28	9	30	3	1	3	#Empty!	#Empty!	#Empty!	#Empty!	#Empty!	2	7701			-5	missing	-5			Neg												0	#Empty!	0	#Empty!	0	#Empty!	0	#Empty!	0	#Empty!	0	#Empty!	0
Z0023	4	0	-5	2010-09-28	2010-09-27	9	73	4	1	1	0	1	0	0	0	1	8141	0		0	nee	0			Neg							Cdif					0	#Empty!	0	#Empty!	0	#Empty!	0	#Empty!	0	#Empty!	0	#Empty!	0
Z0024	4	0	-5	2010-09-29	2010-09-28	9	5	2	0	3	0	1	0	0	0	2	7701	0		0	nee	0	Dientamoeba fragilis	26,25	Neg							Dfra					1	29.05	0	#Empty!	0	#Empty!	0	#Empty!	0	#Empty!	0	#Empty!	0
Z0025	4	1	0	2010-09-29	2010-09-28	9	0	1	1	0	0	0	0	0	0	2	7701	0		0	nee	0			Neg							Cdif					0	#Empty!	0	#Empty!	0	#Empty!	0	#Empty!	0	#Empty!	0	#Empty!	0
Z0026	4	1	0	2010-09-29	2010-09-28	9	32	3	1	0	0	0	0	0	0	2	7701	0		0	nee	0			Neg												0	#Empty!	0	#Empty!	0	#Empty!	0	#Empty!	0	#Empty!	0	#Empty!	0
Z0028	4	0	-5	2010-09-30	2010-09-29	9	12	2	1	2	0	1	0	0	0	3	8181	0		0	nee	0			Neg							EAEC					0	#Empty!	0	#Empty!	0	#Empty!	0	#Empty!	0	#Empty!	0	#Empty!	0
Z0029	4	0	-5	2010-10-01	2010-09-28	9	8	2	0	#Empty!	0	1	1	0	0	3	8181	0		0	nee	0	Dientamoeba fragilis	19,91	Neg							Dfra					1	28.86	0	#Empty!	0	#Empty!	0	#Empty!	0	#Empty!	0	#Empty!	0
Z0030	4	0	-5	2010-10-01	2010-09-29	9	2	1	0	3	#Empty!	1	#Empty!	#Empty!	#Empty!	2	8181			0	missing	-5			Neg												0	#Empty!	0	#Empty!	0	#Empty!	0	#Empty!	0	#Empty!	0	#Empty!	0
Z0031	4	0	-5	2010-10-01	2010-09-30	9	9	2	0	2	0	1	0	0	0	2	7701	0		0	nee	0	Dientamoeba fragilis	23,61	Neg	Cryptosporidium par/hom	32,26	ND				Cpar	Dfra				1	29.03	0	#Empty!	1	28.06	0	#Empty!	0	#Empty!	0	#Empty!	0
Z0032	4	0	-5	2010-10-01	2010-09-30	9	5	2	0	2	0	1	0	0	0	2	8181			-5	missing	-5	Dientamoeba fragilis	32,47	Neg							Dfra					1	35.16	0	#Empty!	0	#Empty!	0	#Empty!	0	#Empty!	0	#Empty!	0
Z0033	4	1	0	2010-10-01	2010-09-30	9	3	1	1	0	0	0	0	0	0	2	7701	0		0	nee	0			Neg												0	#Empty!	0	#Empty!	0	#Empty!	0	#Empty!	0	#Empty!	0	#Empty!	0
Z0034	4	0	-5	2010-10-01	2010-10-01	10	21	3	1	3	0	1	0	0	0	2	8014	1	Spain, Malaisia	0	nee	0			Neg												0	#Empty!	0	#Empty!	0	#Empty!	0	#Empty!	0	#Empty!	0	#Empty!	0
Z0035	4	0	-5	2010-10-01	2010-09-30	9	59	4	1	1	0	1	0	0	0	1	7776	0		0	nee	0	EPEC	21,66	Neg							aEPEC					0	#Empty!	0	#Empty!	0	#Empty!	0	#Empty!	0	#Empty!	0	#Empty!	0
Z0037	4	1	0	2010-10-02	2010-10-01	10	47	3	1	0	0	0	0	0	0	2	7701			-5	missing	-5			Neg							Cdif					0	#Empty!	0	#Empty!	0	#Empty!	0	#Empty!	0	#Empty!	0	#Empty!	0
Z0038	4	1	0	2010-10-02	2010-10-01	10	35	3	1	0	0	0	0	0	0	2	7701	0		0	nee	0			Neg												0	#Empty!	0	#Empty!	0	#Empty!	0	#Empty!	0	#Empty!	0	#Empty!	0
Z0039	4	1	0	2010-10-02	2010-10-01	10	0	1	1	0	0	0	0	0	0	3	8181	0		0	nee	0			Neg							Cdif					0	#Empty!	0	#Empty!	0	#Empty!	0	#Empty!	0	#Empty!	0	#Empty!	0
Z0040	4	0	-5	2010-10-04	2010-10-04	10	17	2	0	2	0	1	0	0	0	2	8012	0		0	ja	1			Neg												0	#Empty!	0	#Empty!	0	#Empty!	0	#Empty!	0	#Empty!	0	#Empty!	0
Z0041	4	1	0	2010-10-04	2010-10-01	10	12	2	1	0	0	0	0	0	0	2	8191	0		0	nee	0	Dientamoeba fragilis	20,94	Neg							Dfra					1	22.32	0	#Empty!	0	#Empty!	0	#Empty!	0	#Empty!	0	#Empty!	0
Z0042	4	1	0	2010-10-05	2010-10-03	10	70	4	1	0	0	0	0	0	0	3	8141	0		0	ja	1			Neg												0	#Empty!	0	#Empty!	0	#Empty!	0	#Empty!	0	#Empty!	0	#Empty!	0
Z0043	4	1	0	2010-10-05	2010-10-04	10	12	2	0	0	0	0	0	0	0	3	7701	0		0	nee	0	Dientamoeba fragilis	31,30	Neg							Dfra					1	32.12	0	#Empty!	0	#Empty!	0	#Empty!	0	#Empty!	0	#Empty!	0
Z0044	4	0	-5	2010-10-05	2010-10-04	10	9	2	0	3	0	1	0	0	0	3	8141	0		0	nee	0	Dientamoeba fragilis	18,45	Neg							Dfra					1	16.23	0	#Empty!	0	#Empty!	0	#Empty!	0	#Empty!	0	#Empty!	0
Z0046	4	1	0	2010-10-05	2010-10-04	10	76	4	0	0	0	0	0	0	0	2	7701	0		0	ja	1			Neg												0	#Empty!	0	#Empty!	0	#Empty!	0	#Empty!	0	#Empty!	0	#Empty!	0
Z0047	4	0	-5	2010-10-05	2010-10-05	10	53	4	0	1	0	1	0	0	0	3	8141	0		0	nee	0			Neg												0	#Empty!	0	#Empty!	0	#Empty!	0	#Empty!	0	#Empty!	0	#Empty!	0
Z0048	4	0	-5	2010-10-06	2010-10-05	10	9	2	1	#Empty!	0	1	0	0	0	2	7701	0		1	missing	-5	Dientamoeba fragilis	29,04	Neg							Dfra					1	32.11	0	#Empty!	0	#Empty!	0	#Empty!	0	#Empty!	0	#Empty!	0
Z0049	4	0	-5	2010-10-08	2010-10-07	10	56	4	1	3	1	1	0	0	0	3	7701	0		0	nee	0	Dientamoeba fragilis	26,11	Neg							Dfra					1	25.25	0	#Empty!	0	#Empty!	0	#Empty!	0	#Empty!	0	#Empty!	0
Z0050	4	1	0	2010-10-08	2010-10-09	10	63	4	1	0	0	0	0	0	0	3	8141	0		0	ja	1	Dientamoeba fragilis	33,91	Neg							Dfra					1	29.79	0	#Empty!	0	#Empty!	0	#Empty!	0	#Empty!	0	#Empty!	0
Z0051	4	1	0	2010-10-08	2010-10-07	10	57	4	1	0	0	0	0	0	0	2	8161	0		0	nee	0	Dientamoeba fragilis	25,57	Neg							Dfra					1	30.24	0	#Empty!	0	#Empty!	0	#Empty!	0	#Empty!	0	#Empty!	0
Z0052	4	1	0	2010-10-08	2010-10-07	10	9	2	1	0	0	0	0	0	0	2	8181	0		0	nee	0	Dientamoeba fragilis	22,28	Neg							Dfra					1	21.33	0	#Empty!	0	#Empty!	0	#Empty!	0	#Empty!	0	#Empty!	0
Z0054	4	1	0	2010-10-11	2010-10-08	10	30	3	1	0	0	0	0	0	0	2	8181	0		0	nee	0	Dientamoeba fragilis	18,45	Neg	EPEC	27,38	ND				aEPEC	Dfra				1	25.26	0	#Empty!	0	#Empty!	0	#Empty!	0	#Empty!	0	#Empty!	0
Z0056	4	0	-5	2010-10-12	2010-10-08	10	29	3	0	#Empty!	#Empty!	#Empty!	#Empty!	#Empty!	#Empty!	3	8181			-5	missing	-5	Dientamoeba fragilis	26,21	Neg							Dfra					1	28.36	0	#Empty!	0	#Empty!	0	#Empty!	0	#Empty!	0	#Empty!	0
Z0057	4	0	-5	2010-10-12	2010-10-07	10	33	3	1	2	1	1	0	0	1	2	8181	1		0	nee	0			Neg												0	#Empty!	0	#Empty!	0	#Empty!	0	#Empty!	0	#Empty!	0	#Empty!	0
Z0058	4	0	-5	2010-10-12	2010-10-11	10	59	4	0	2	0	1	0	0	0	2	7707	0		0	ja	1			Neg												0	#Empty!	0	#Empty!	0	#Empty!	0	#Empty!	0	#Empty!	0	#Empty!	0
Z0059	4	1	0	2010-10-14	2010-10-15	10	56	4	0	0	0	0	0	0	0	2	7775	0		0	ja	1			Neg												0	#Empty!	0	#Empty!	0	#Empty!	0	#Empty!	0	#Empty!	0	#Empty!	0
Z0060	4	1	0	2010-10-15	2010-10-15	10	67	4	0	0	0	0	0	0	0	3	8181	0		0	nee	0	Dientamoeba fragilis	21,06	Neg							Dfra					1	27.89	0	#Empty!	0	#Empty!	0	#Empty!	0	#Empty!	0	#Empty!	0
Z0061	4	0	-5	2010-10-15	2010-10-14	10	44	3	1	2	0	1	0	0	0	2	8181	1	Egypt	1	nee	0	EPEC	30,86	Neg	ETEC	29,57	ND				ETEC	aEPEC				0	#Empty!	0	#Empty!	0	#Empty!	0	#Empty!	0	#Empty!	0	#Empty!	0
Z0062	4	0	-5	2010-10-15	2010-10-14	10	53	4	1	#Empty!	0	0	0	0	0	2	8181	0		0	nee	0			Neg							Cpar					0	#Empty!	0	#Empty!	1	40.3	0	#Empty!	0	#Empty!	0	#Empty!	0
Z0063	4	0	-5	2010-10-15	2010-10-15	10	35	3	0	3	0	1	0	0	0	2	8023	0		0	nee	0	Giardia lamblia	24,57	Neg							Glam					0	#Empty!	1	22.48	0	#Empty!	0	#Empty!	0	#Empty!	0	#Empty!	0
Z0064	4	0	-5	2010-10-16	2010-10-15	10	7	2	0	3	0	1	0	0	1	2	7721	0		0	nee	0			Neg												0	#Empty!	0	#Empty!	0	#Empty!	0	#Empty!	0	#Empty!	0	#Empty!	0
Z0065	4	0	-5	2010-10-19	2010-10-18	10	12	2	1	#Empty!	0	0	0	0	0	3	8181	0		0	nee	0	Dientamoeba fragilis	21,09	Neg							Dfra					1	22.49	0	#Empty!	0	#Empty!	0	#Empty!	0	#Empty!	0	#Empty!	0
Z0066	4	0	-5	2010-10-19	2010-10-17	10	17	2	0	2	0	1	0	0	0	2	7701			-5	missing	-5	EPEC	39,09	Neg							aEPECz					0	#Empty!	0	#Empty!	0	#Empty!	0	#Empty!	0	#Empty!	0	#Empty!	0
Z0067	4	0	-5	2010-10-19	2010-10-17	10	15	2	1	3	0	1	0	0	0	2	8181	0		0	nee	0			Neg												0	#Empty!	0	#Empty!	0	#Empty!	0	#Empty!	0	#Empty!	0	#Empty!	0
Z0068	4	0	-5	2010-10-19	2010-10-18	10	43	3	1	3	0	1	0	0	0	2	8181	0		0	nee	0	Dientamoeba fragilis	21,11	Neg							Dfra					1	28.21	0	#Empty!	0	#Empty!	0	#Empty!	0	#Empty!	0	#Empty!	0
Z0070	4	1	0	2010-10-19	2010-10-19	10	46	3	1	0	0	0	0	0	0	2	8252	0		0	nee	0			Neg												0	#Empty!	0	#Empty!	0	#Empty!	0	#Empty!	0	#Empty!	0	#Empty!	0
Z0072	4	0	-5	2010-10-21	2010-10-19	10	64	4	1	2	0	0	0	0	0	2	8181	0		0	nee	0			Neg												0	#Empty!	0	#Empty!	0	#Empty!	0	#Empty!	0	#Empty!	0	#Empty!	0
Z0073	4	0	-5	2010-10-22	2010-10-20	10	47	3	1	2	0	0	0	0	0	2	8251	0		0	ja	1	EPEC	27,58	Neg							aEPEC					0	#Empty!	0	#Empty!	0	#Empty!	0	#Empty!	0	#Empty!	0	#Empty!	0
Z0074	4	1	0	2010-10-22	2010-10-20	10	3	1	0	0	0	0	0	0	0	2	8191	0		0	nee	0	EPEC	38,81	Neg							aEPECz					0	#Empty!	0	#Empty!	0	#Empty!	0	#Empty!	0	#Empty!	0	#Empty!	0
Z0075	4	1	0	2010-10-22	2010-10-20	10	30	3	1	0	0	0	0	0	0	2	8191	0		0	nee	0			Neg												0	#Empty!	0	#Empty!	0	#Empty!	0	#Empty!	0	#Empty!	0	#Empty!	0
Z0076	4	0	-5	2010-10-22	2010-10-21	10	55	4	0	1	0	1	0	0	0	1	8181	1	Poland	1	nee	0	Campylobacter species	23,65	Pos							Camp					0	#Empty!	0	#Empty!	0	#Empty!	0	#Empty!	1	33.03	0	#Empty!	1
Z0079	4	1	0	2010-10-27	2010-10-26	10	44	3	0	0	0	0	0	0	0	2	8141	0		0	nee	0	Dientamoeba fragilis	22,84	Neg							Dfra					1	25.06	0	#Empty!	0	#Empty!	0	#Empty!	0	#Empty!	0	#Empty!	0
Z0080	4	0	-5	2010-10-27	2010-10-25	10	0	1	1	2	0	1	1	0	1	2	8181	0		1	nee	0			Neg							Cdif					0	#Empty!	0	#Empty!	0	#Empty!	0	#Empty!	0	#Empty!	0	#Empty!	0
Z0081	4	1	0	2010-10-27	2010-10-28	10	30	3	1	0	0	0	0	0	0	2	7701	0		0	nee	0			Neg												0	#Empty!	0	#Empty!	0	#Empty!	0	#Empty!	0	#Empty!	0	#Empty!	0
Z0083	4	1	0	2010-10-28	2010-10-27	10	47	3	1	0	0	0	0	0	0	2	8181	1		0	nee	0			Neg												0	#Empty!	0	#Empty!	0	#Empty!	0	#Empty!	0	#Empty!	0	#Empty!	0
Z0084	4	1	0	2010-10-28	2010-10-28	10	59	4	0	0	0	0	0	0	0	2	8141	1		0	nee	0			Neg												0	#Empty!	0	#Empty!	0	#Empty!	0	#Empty!	0	#Empty!	0	#Empty!	0
Z0085	4	1	0	2010-10-29	2010-10-29	10	64	4	0	0	0	0	0	0	0	2	8181	1	Turkey	0	nee	0			Neg												0	#Empty!	0	#Empty!	0	#Empty!	0	#Empty!	0	#Empty!	0	#Empty!	0
Z0087	4	1	0	2010-11-01	2010-10-31	10	40	3	1	0	0	0	0	0	0	3	7701	1	Mallorca	0	nee	0			Neg												0	#Empty!	0	#Empty!	0	#Empty!	0	#Empty!	0	#Empty!	0	#Empty!	0
Z0088	4	1	0	2010-11-01	2010-10-31	10	13	2	0	0	0	0	0	0	0	3	7702	0		0	nee	0			Neg												0	#Empty!	0	#Empty!	0	#Empty!	0	#Empty!	0	#Empty!	0	#Empty!	0
Z0089	4	0	-5	2010-11-01	2010-11-01	11	0	1	0	3	#Empty!	#Empty!	#Empty!	#Empty!	#Empty!	2	7701			-5	missing	-5			Neg							Cdif					0	#Empty!	0	#Empty!	0	#Empty!	0	#Empty!	0	#Empty!	0	#Empty!	0
Z0090	4	0	-5	2010-11-03	2010-11-02	11	1	1	1	#Empty!	0	0	0	0	0	3	7722	0		0	nee	0	Dientamoeba fragilis	34,78	Neg			ND				Dfra	Cdif				1	37.64	0	#Empty!	0	#Empty!	0	#Empty!	0	#Empty!	0	#Empty!	0
Z0091	4	0	-5	2010-11-03	2010-11-02	11	30	3	1	1	0	0	0	0	1	2	7721	1	Canary Islands	1	nee	0	Dientamoeba fragilis	21,48	Neg							Dfra					1	21.49	0	#Empty!	0	#Empty!	0	#Empty!	0	#Empty!	0	#Empty!	0
Z0092	4	0	-5	2010-11-04	2010-11-03	11	19	2	0	1	0	1	0	0	0	2	8191	0		0	nee	0			ND												0	#Empty!	0	#Empty!	0	#Empty!	0	#Empty!	0	#Empty!	0	#Empty!	0
Z0093	4	0	-5	2010-11-05	2010-11-05	11	19	2	0	1	1	1	1	0	0	1	8023	0		0	nee	0	Campylobacter species	22,11	Pos							Camp					0	#Empty!	0	#Empty!	0	#Empty!	0	#Empty!	1	20.31	0	#Empty!	1
Z0094	4	0	-5	2010-11-09	2010-11-08	11	56	4	1	#Empty!	0	0	0	0	0	2	8181	0		0	ja	1			Neg							EAEC					0	#Empty!	0	#Empty!	0	#Empty!	0	#Empty!	0	#Empty!	0	#Empty!	0
Z0095	4	0	-5	2010-11-09	2010-11-08	11	68	4	0	2	0	1	0	0	0	2	8011	0		0	ja	1	Giardia lamblia	26,64	Neg							Glam					0	#Empty!	1	21.69	0	#Empty!	0	#Empty!	0	#Empty!	0	#Empty!	0
Z0097	4	0	-5	2010-11-11	2010-11-09	11	85	4	0	1	0	0	0	0	0	2	7701	0		0	nee	0	Campylobacter species	29,17	Pos							Camp					0	#Empty!	0	#Empty!	0	#Empty!	0	#Empty!	1	30.15	0	#Empty!	1
Z0098	4	0	-5	2010-11-12	2010-11-11	11	14	2	1	#Empty!	#Empty!	#Empty!	#Empty!	#Empty!	#Empty!	2	8181			-5	missing	-5			Neg												0	#Empty!	0	#Empty!	0	#Empty!	0	#Empty!	0	#Empty!	0	#Empty!	0
Z0100	4	0	-5	2010-11-12	2010-11-12	11	12	2	0	1	1	1	1	0	1	2	8191	0		0	nee	0	Dientamoeba fragilis	24,21	Neg							Dfra					1	21.51	0	#Empty!	0	#Empty!	0	#Empty!	0	#Empty!	0	#Empty!	0
Z0101	4	0	-5	2010-11-16	2010-11-16	11	57	4	1	2	0	1	0	0	0	2	7701	0		0	ja	1			Neg												0	#Empty!	0	#Empty!	0	#Empty!	0	#Empty!	0	#Empty!	0	#Empty!	0
Z0102	4	0	-5	2010-11-19	2010-11-18	11	10	2	0	#Empty!	#Empty!	#Empty!	#Empty!	#Empty!	#Empty!	2	7702			-5	missing	-5			Neg							Dfra					1	39.09	0	#Empty!	0	#Empty!	0	#Empty!	0	#Empty!	0	#Empty!	0
Z0103	4	0	-5	2010-11-19	2010-11-18	11	35	3	1	#Empty!	#Empty!	#Empty!	#Empty!	#Empty!	#Empty!	2	7702			-5	missing	-5	Dientamoeba fragilis	17,19	Neg							Dfra					1	18.52	0	#Empty!	0	#Empty!	0	#Empty!	0	#Empty!	0	#Empty!	0
Z0104	4	1	0	2010-11-20	2010-11-20	11	6	2	0	0	0	0	0	0	0	2	8181	0		0	nee	0			Neg												0	#Empty!	0	#Empty!	0	#Empty!	0	#Empty!	0	#Empty!	0	#Empty!	0
Z0105	4	1	0	2010-11-20	2010-11-20	11	51	4	1	0	0	0	0	0	0	2	7701	0		0	nee	0			Neg												0	#Empty!	0	#Empty!	0	#Empty!	0	#Empty!	0	#Empty!	0	#Empty!	0
Z0106	4	0	-5	2010-11-22	2010-11-19	11	7	2	1	#Empty!	#Empty!	#Empty!	#Empty!	#Empty!	#Empty!	1	7702			-5	missing	-5	Giardia lamblia	34,15	Neg							Glam					0	#Empty!	1	31.76	0	#Empty!	0	#Empty!	0	#Empty!	0	#Empty!	0
Z0107	4	0	-5	2010-11-23	2010-11-22	11	62	4	1	3	0	1	0	0	0	2	8194	1	Czech Republic, Hungaria	0	ja	1	Dientamoeba fragilis	16,78	Neg							Dfra					1	16.69	0	#Empty!	0	#Empty!	0	#Empty!	0	#Empty!	0	#Empty!	0
Z0108	4	0	-5	2010-11-19	2010-11-18	11	34	3	0	#Empty!	#Empty!	#Empty!	#Empty!	#Empty!	#Empty!	2	7702			-5	missing	-5			Neg												0	#Empty!	0	#Empty!	0	#Empty!	0	#Empty!	0	#Empty!	0	#Empty!	0
Z0109	4	0	-5	2010-11-24	2010-11-24	11	15	2	0	#Empty!	0	1	0	0	0	2	8141	0		0	nee	0			Neg												0	#Empty!	0	#Empty!	0	#Empty!	0	#Empty!	0	#Empty!	0	#Empty!	0
Z0111	4	0	-5	2010-11-25	2010-11-25	11	3	1	0	#Empty!	#Empty!	#Empty!	#Empty!	#Empty!	#Empty!	3	7707			-5	missing	-5	Campylobacter species	26,78	Pos	Giardia lamblia	26,72	ND				Camp	Glam				0	#Empty!	1	22.09	0	#Empty!	0	#Empty!	1	25.21	0	#Empty!	1
Z0112	4	1	0	2010-11-25	2010-11-23	11	20	2	0	0	0	0	0	0	0	3	7701	0		1	nee	0	Dientamoeba fragilis	27,76	Neg							Dfra					1	29	0	#Empty!	0	#Empty!	0	#Empty!	0	#Empty!	0	#Empty!	0
Z0113	4	1	0	2010-11-26	2010-11-26	11	65	4	0	0	0	0	0	0	0	2	7701	0		0	nee	0	Dientamoeba fragilis	17,33	Neg							Dfra					1	16.38	0	#Empty!	0	#Empty!	0	#Empty!	0	#Empty!	0	#Empty!	0
Z0114	4	0	-5	2010-11-26	2010-11-26	11	71	4	1	3	0	0	0	0	0	2	8021	0		0	ja	1			Neg												0	#Empty!	0	#Empty!	0	#Empty!	0	#Empty!	0	#Empty!	0	#Empty!	0
Z0115	4	0	-5	2010-11-27	2010-11-25	11	9	2	1	1	0	1	1	0	0	2	7701	0		0	nee	0	Dientamoeba fragilis	36,16	Neg							Dfra					1	37.08	0	#Empty!	0	#Empty!	0	#Empty!	0	#Empty!	0	#Empty!	0
Z0116	4	0	-5	2010-11-29	2010-11-26	11	20	2	1	3	0	1	0	0	1	1	8021	0		1	nee	0			Neg												0	#Empty!	0	#Empty!	0	#Empty!	0	#Empty!	0	#Empty!	0	#Empty!	0
Z0117	4	1	0	2010-11-30	2010-11-29	11	62	4	1	0	0	0	0	0	0	2	7701	0		0	nee	0	Dientamoeba fragilis	17,80	Neg							Dfra					1	18.26	0	#Empty!	0	#Empty!	0	#Empty!	0	#Empty!	0	#Empty!	0
Z0118	4	0	-5	2010-11-30	2010-11-29	11	34	3	0	#Empty!	#Empty!	#Empty!	#Empty!	#Empty!	#Empty!	2	7707			-5	missing	-5	EPEC	31,96	Neg							aEPEC					0	#Empty!	0	#Empty!	0	#Empty!	0	#Empty!	0	#Empty!	0	#Empty!	0
Z0119	4	0	-5	2010-12-01	2010-11-29	11	65	4	1	1	0	0	0	0	1	2	7701	0		1	ja	1			Neg												0	#Empty!	0	#Empty!	0	#Empty!	0	#Empty!	0	#Empty!	0	#Empty!	0
Z0120	4	1	0	2010-12-01	2010-12-02	12	65	4	1	0	0	0	0	0	0	2	8181	0		0	nee	0	Dientamoeba fragilis	32,06	Neg							Dfra					1	30.27	0	#Empty!	0	#Empty!	0	#Empty!	0	#Empty!	0	#Empty!	0
Z0122	4	0	-5	2010-12-02	2010-12-01	12	2	1	0	#Empty!	#Empty!	#Empty!	#Empty!	#Empty!	#Empty!	2	7707			-5	missing	-5	Norovirus	24,07	Neg												0	#Empty!	0	#Empty!	0	#Empty!	0	#Empty!	0	#Empty!	0	#Empty!	0
Z0123	4	1	0	2010-12-02	2010-12-01	12	67	4	1	0	0	0	0	0	0	2	8023	1	Sri Lanka	0	nee	0			Neg												0	#Empty!	0	#Empty!	0	#Empty!	0	#Empty!	0	#Empty!	0	#Empty!	0
Z0124	4	1	0	2010-12-03	2010-12-02	12	2	1	0	0	0	0	0	0	0	2	7707	0		0	nee	0			Neg												0	#Empty!	0	#Empty!	0	#Empty!	0	#Empty!	0	#Empty!	0	#Empty!	0
Z0125	4	0	-5	2010-12-03	2010-12-04	12	62	4	1	3	0	1	0	0	0	1	8181	0		0	nee	0			Neg			ND				EAEC	Glam				0	#Empty!	1	35.69	0	#Empty!	0	#Empty!	0	#Empty!	0	#Empty!	0
Z0126	4	0	-5	2010-12-07	2010-12-08	12	56	4	1	#Empty!	0	0	0	0	1	2	8141	0		0	ja	1			Neg												0	#Empty!	0	#Empty!	0	#Empty!	0	#Empty!	0	#Empty!	0	#Empty!	0
Z0127	4	0	-5	2010-12-07	2010-12-07	12	51	4	1	#Empty!	0	1	0	0	0	2	8019	0		0	nee	0	Dientamoeba fragilis	20,27	Neg							Dfra					1	18.3	0	#Empty!	0	#Empty!	0	#Empty!	0	#Empty!	0	#Empty!	0
Z0128	4	0	-5	2010-12-07	2010-12-07	12	84	4	1	3	0	0	0	0	1	1	8141	0		0	ja	1			Neg												0	#Empty!	0	#Empty!	0	#Empty!	0	#Empty!	0	#Empty!	0	#Empty!	0
Z0129	4	1	0	2010-12-08	2010-12-08	12	6	2	0	0	0	0	0	0	0	2	8141	0		0	nee	0			Neg												0	#Empty!	0	#Empty!	0	#Empty!	0	#Empty!	0	#Empty!	0	#Empty!	0
Z0130	4	1	0	2010-12-10	2010-12-10	12	4	1	0	0	0	0	0	0	0	2	8181	0		0	nee	0	Dientamoeba fragilis	36,06	Neg	EPEC	31,84	ND				aEPEC					0	#Empty!	0	#Empty!	0	#Empty!	0	#Empty!	0	#Empty!	0	#Empty!	0
Z0131	4	0	-5	2010-12-10	2010-12-11	12	83	4	1	2	0	1	0	0	0	2	7721	0		0	nee	0			Neg												0	#Empty!	0	#Empty!	0	#Empty!	0	#Empty!	0	#Empty!	0	#Empty!	0
Z0132	4	1	0	2010-12-13	2010-02-12	2	65	4	1	0	0	0	0	0	0	3	7701	0		0	ja	1			Neg												0	#Empty!	0	#Empty!	0	#Empty!	0	#Empty!	0	#Empty!	0	#Empty!	0
Z0133	4	0	-5	2010-12-13	2010-12-13	12	42	3	0	3	0	0	0	0	0	2	7722	0		0	nee	0			Neg												0	#Empty!	0	#Empty!	0	#Empty!	0	#Empty!	0	#Empty!	0	#Empty!	0
Z0134	4	0	-5	2010-12-14	2010-12-11	12	23	3	1	3	0	1	0	0	0	3	8011	0		0	nee	0			Neg												0	#Empty!	0	#Empty!	0	#Empty!	0	#Empty!	0	#Empty!	0	#Empty!	0
Z0135	4	0	-5	2010-12-14	2010-12-13	12	4	1	1	#Empty!	0	0	0	0	0	3	7722	0		0	nee	0	Norovirus	30,36	Neg												0	#Empty!	0	#Empty!	0	#Empty!	0	#Empty!	0	#Empty!	0	#Empty!	0
Z0136	4	0	-5	2010-12-15	2010-12-15	12	0	1	0	2	0	1	0	0	1	2	8012	0		0	nee	0	Norovirus	20,11	Neg												0	#Empty!	0	#Empty!	0	#Empty!	0	#Empty!	0	#Empty!	0	#Empty!	0
Z0137	4	1	0	2010-12-15	2010-12-15	12	74	4	1	0	0	0	0	0	0	2	7722	0		0	nee	0			Neg												0	#Empty!	0	#Empty!	0	#Empty!	0	#Empty!	0	#Empty!	0	#Empty!	0
Z0139	4	1	0	2010-12-18	2010-12-15	12	51	4	1	0	0	0	0	0	0	2	8181	0		0	nee	0			Neg												0	#Empty!	0	#Empty!	0	#Empty!	0	#Empty!	0	#Empty!	0	#Empty!	0
Z0140	4	1	0	2010-12-18	2010-12-17	12	50	3	0	0	0	0	0	0	0	2	7702	0		0	nee	0			Neg												0	#Empty!	0	#Empty!	0	#Empty!	0	#Empty!	0	#Empty!	0	#Empty!	0
Z0141	4	1	0	2010-12-18	2010-12-16	12	15	2	1	0	0	0	0	0	0	2	7702	0		0	nee	0			Neg												0	#Empty!	0	#Empty!	0	#Empty!	0	#Empty!	0	#Empty!	0	#Empty!	0
Z0142	4	0	-5	2010-12-18	2010-12-18	12	14	2	0	3	1	1	0	0	0	2	8194	0		0	nee	0	Dientamoeba fragilis	34,75	Neg												0	#Empty!	0	#Empty!	0	#Empty!	0	#Empty!	0	#Empty!	0	#Empty!	0
Z0143	4	0	-5	2010-12-18	2010-12-18	12	16	2	0	3	0	1	0	0	0	2	7721	0		0	nee	0	Giardia lamblia	36,72	Neg												0	#Empty!	0	#Empty!	0	#Empty!	0	#Empty!	0	#Empty!	0	#Empty!	0
Z0144	4	1	0	2010-12-20	2010-12-20	12	54	4	0	0	0	0	0	0	0	2	8253	0		0	nee	0	Dientamoeba fragilis	25,27	Neg							Dfra					1	20.09	0	#Empty!	0	#Empty!	0	#Empty!	0	#Empty!	0	#Empty!	0
Z0145	4	0	-5	2010-12-20	2010-12-17	12	74	4	1	#Empty!	#Empty!	#Empty!	#Empty!	#Empty!	#Empty!	1	8251			-5	missing	-5			Neg												0	#Empty!	0	#Empty!	0	#Empty!	0	#Empty!	0	#Empty!	0	#Empty!	0
Z0146	4	0	-5	2010-12-20	2010-12-21	12	16	2	1	#Empty!	0	1	1	1	0	3	7701	0		1	nee	0			Neg												0	#Empty!	0	#Empty!	0	#Empty!	0	#Empty!	0	#Empty!	0	#Empty!	0
Z0147	4	0	-5	2010-12-23	2010-12-22	12	22	3	0	3	0	1	0	0	0	3	8022	0		0	nee	0			Neg												0	#Empty!	0	#Empty!	0	#Empty!	0	#Empty!	0	#Empty!	0	#Empty!	0
Z0148	4	0	-5	2010-12-28	2010-12-29	12	22	3	0	1	1	1	1	0	0	2	8252	1		0	nee	0	Campylobacter species	17,11	Pos							Camp					0	#Empty!	0	#Empty!	0	#Empty!	0	#Empty!	1	16.89	0	#Empty!	1
Z0149	4	0	-5	2010-12-29	2010-12-28	12	4	1	1	3	1	1	1	0	0	2	8141	1	Tunisia	1	nee	0			Neg												0	#Empty!	0	#Empty!	0	#Empty!	0	#Empty!	0	#Empty!	0	#Empty!	0
Z0150	4	0	-5	2010-12-30	2010-12-29	12	30	3	1	#Empty!	0	1	0	0	1	2	8181	0		0	nee	0	Dientamoeba fragilis	24,97	Neg							Dfra					1	28.22	0	#Empty!	0	#Empty!	0	#Empty!	0	#Empty!	0	#Empty!	0
Z0151	4	0	-5	2011-01-04	2011-01-04	1	0	1	0	2	0	1	0	0	1	2	8024	0		0	nee	0	Norovirus	33,37	Neg			ND				Cdif					0	#Empty!	0	#Empty!	0	#Empty!	0	#Empty!	0	#Empty!	0	#Empty!	0
Z0152	4	1	0	2011-01-05	2011-01-05	1	52	4	1	0	0	0	0	0	0	2	8144	0		0	nee	0			Neg												0	#Empty!	0	#Empty!	0	#Empty!	0	#Empty!	0	#Empty!	0	#Empty!	0
Z0153	4	0	-5	2011-01-05	2011-01-05	1	28	3	1	#Empty!	#Empty!	#Empty!	#Empty!	#Empty!	#Empty!	3	8022			-5	missing	-5			Neg												0	#Empty!	0	#Empty!	0	#Empty!	0	#Empty!	0	#Empty!	0	#Empty!	0
Z0155	4	0	-5	2011-01-06	2011-01-03	1	60	4	0	3	0	0	0	0	1	2	8181	0		1	nee	0			Neg												0	#Empty!	0	#Empty!	0	#Empty!	0	#Empty!	0	#Empty!	0	#Empty!	0
Z0156	4	0	-5	2011-01-07	2011-01-05	1	28	3	1	#Empty!	0	0	1	0	1	2	8181	0		0	nee	0			Neg												0	#Empty!	0	#Empty!	0	#Empty!	0	#Empty!	0	#Empty!	0	#Empty!	0
Z0158	4	0	-5	2011-01-08	2011-01-09	1	25	3	0	1	0	1	0	0	0	2	8194	0		0	ja	1			Neg												0	#Empty!	0	#Empty!	0	#Empty!	0	#Empty!	0	#Empty!	0	#Empty!	0
Z0159	4	0	-5	2011-01-08	2011-01-07	1	81	4	0	2	0	0	0	0	0	2	8181	0		0	ja	1	Norovirus	25,88	Neg	EPEC	27,36	ND				aEPEC					0	#Empty!	0	#Empty!	0	#Empty!	0	#Empty!	0	#Empty!	0	#Empty!	0
Z0160	4	1	0	2011-01-12	2011-01-11	1	64	4	0	0	0	0	0	0	0	2	8181	0		0	nee	0			Neg												0	#Empty!	0	#Empty!	0	#Empty!	0	#Empty!	0	#Empty!	0	#Empty!	0
Z0161	4	1	0	2011-01-14	2011-01-14	1	22	3	1	0	0	0	0	0	0	2	8011	0		0	nee	0			Neg												0	#Empty!	0	#Empty!	0	#Empty!	0	#Empty!	0	#Empty!	0	#Empty!	0
Z0162	4	0	-5	2011-01-15	2011-01-14	1	3	1	1	3	0	0	0	0	0	2	7721	0		0	nee	0	Dientamoeba fragilis	20,43	Neg							Dfra					1	26.26	0	#Empty!	0	#Empty!	0	#Empty!	0	#Empty!	0	#Empty!	0
Z0163	4	0	-5	2011-01-15	2011-01-16	1	2	1	0	3	0	1	0	0	0	2	8181	0		0	nee	0			Neg												0	#Empty!	0	#Empty!	0	#Empty!	0	#Empty!	0	#Empty!	0	#Empty!	0
Z0164	4	1	0	2011-01-17	2011-01-17	1	2	1	0	0	0	0	0	0	0	2	8141	0		0	nee	0			Neg							Dfra					1	38.55	0	#Empty!	0	#Empty!	0	#Empty!	0	#Empty!	0	#Empty!	0
Z0165	4	0	-5	2011-01-19	2011-01-16	1	35	3	1	3	0	1	0	0	0	2	7721	0		0	nee	0	Dientamoeba fragilis	25,61	Neg							Dfra					1	33.11	0	#Empty!	0	#Empty!	0	#Empty!	0	#Empty!	0	#Empty!	0
Z0166	4	1	0	2011-01-21	2011-01-20	1	7	2	0	0	0	0	0	0	0	3	8181	0		0	nee	0	Dientamoeba fragilis	29,48	Neg							Dfra					1	32.94	0	#Empty!	0	#Empty!	0	#Empty!	0	#Empty!	0	#Empty!	0
Z0167	4	1	0	2011-01-21	2011-01-21	1	47	3	0	0	0	0	0	0	0	3	7722	0		0	nee	0	Dientamoeba fragilis	26,49	Neg							Dfra					1	24.33	0	#Empty!	0	#Empty!	0	#Empty!	0	#Empty!	0	#Empty!	0
Z0168	4	0	-5	2011-01-21	2011-01-18	1	5	2	0	#Empty!	#Empty!	#Empty!	#Empty!	#Empty!	#Empty!	2	8181			-5	missing	-5	Dientamoeba fragilis	30,21	Neg							Dfra					1	31.11	0	#Empty!	0	#Empty!	0	#Empty!	0	#Empty!	0	#Empty!	0
Z0169	4	1	0	2011-01-22	2011-01-19	1	12	2	1	0	0	0	0	0	0	2	8043	1		0	nee	0	Dientamoeba fragilis	24,85	Neg							Dfra					1	30.43	0	#Empty!	0	#Empty!	0	#Empty!	0	#Empty!	0	#Empty!	0
Z0170	4	0	-5	2011-01-22	2011-01-21	1	10	2	1	#Empty!	0	1	1	0	1	2	8031	0		0	ja	1			Neg												0	#Empty!	0	#Empty!	0	#Empty!	0	#Empty!	0	#Empty!	0	#Empty!	0
Z0171	4	0	-5	2011-01-24	2011-01-24	1	6	2	1	#Empty!	0	1	0	0	0	2	8181	0		0	nee	0			Neg												0	#Empty!	0	#Empty!	0	#Empty!	0	#Empty!	0	#Empty!	0	#Empty!	0
Z0172	4	0	-5	2011-01-24	2011-01-23	1	46	3	0	#Empty!	1	1	0	0	1	2	8251	0		0	nee	0			Neg												0	#Empty!	0	#Empty!	0	#Empty!	0	#Empty!	0	#Empty!	0	#Empty!	0
Z0173	4	0	-5	2011-01-24	2011-01-23	1	43	3	0	2	#Empty!	#Empty!	#Empty!	#Empty!	#Empty!	2	8251	0		0	nee	0			Neg												0	#Empty!	0	#Empty!	0	#Empty!	0	#Empty!	0	#Empty!	0	#Empty!	0
Z0174	4	0	-5	2011-01-24	2011-01-20	1	7	2	1	2	0	1	0	0	0	2	8181	0		0	nee	0	Dientamoeba fragilis	28,13	Neg							Dfra					1	29.13	0	#Empty!	0	#Empty!	0	#Empty!	0	#Empty!	0	#Empty!	0
Z0175	4	0	-5	2011-01-25	2011-01-21	1	1	1	0	3	0	0	0	0	0	1	8141	0		0	nee	0	Dientamoeba fragilis	18,86	Neg	EPEC	35,74	ND				Dfra	aEPEC				1	21.3	0	#Empty!	0	#Empty!	0	#Empty!	0	#Empty!	0	#Empty!	0
Z0176	4	0	-5	2011-01-25	2011-01-21	1	1	1	0	3	0	0	0	0	0	2	8141	0		0	nee	0	Dientamoeba fragilis	20,43	Neg							Dfra					1	24.17	0	#Empty!	0	#Empty!	0	#Empty!	0	#Empty!	0	#Empty!	0
Z0177	4	0	-5	2011-01-27	2011-01-26	1	1	1	1	1	1	0	0	0	0	2	8181	0		0	nee	0	Rotavirus		Neg												0	#Empty!	0	#Empty!	0	#Empty!	0	#Empty!	0	#Empty!	0	#Empty!	0
Z0178	4	1	0	2011-01-27	2011-01-26	1	56	4	0	0	0	0	0	0	0	2	8162	1		0	nee	0	Dientamoeba fragilis	24,04	Neg							Dfra					1	26.42	0	#Empty!	0	#Empty!	0	#Empty!	0	#Empty!	0	#Empty!	0
Z0179	4	0	-5	2011-01-27	2011-01-26	1	18	2	1	#Empty!	#Empty!	#Empty!	#Empty!	#Empty!	#Empty!	2	8014			-5	missing	-5	Dientamoeba fragilis	28,30	Neg							Dfra					1	29.07	0	#Empty!	0	#Empty!	0	#Empty!	0	#Empty!	0	#Empty!	0
Z0180	4	1	0	2011-01-28	2011-01-28	1	44	3	0	0	0	0	0	0	0	3	8251			-5	missing	-5			Neg												0	#Empty!	0	#Empty!	0	#Empty!	0	#Empty!	0	#Empty!	0	#Empty!	0
Z0181	4	1	0	2011-01-29	2011-01-29	1	3	1	1	0	0	0	0	0	0	2	8032	0		0	nee	0	Dientamoeba fragilis	24,76	Neg	EPEC	38,11	ND				Dfra	aEPEC				1	19.5	0	#Empty!	0	#Empty!	0	#Empty!	0	#Empty!	0	#Empty!	0
Z0182	4	0	-5	2011-02-02	2011-01-31	1	9	2	0	3	0	1	1	0	0	3	8181	0		0	nee	0			Neg							Cdif					0	#Empty!	0	#Empty!	0	#Empty!	0	#Empty!	0	#Empty!	0	#Empty!	0
Z0183	4	0	-5	2011-02-02	2011-01-31	1	38	3	1	2	0	1	0	0	0	2	7721	0		0	nee	0	Cryptosporidium par/hom	32,89	Neg							Cpar					0	#Empty!	0	#Empty!	1	32.31	0	#Empty!	0	#Empty!	0	#Empty!	0
Z0184	4	0	-5	2011-02-03	2011-02-03	2	47	3	1	3	1	1	1	0	0	2	8181	0		0	nee	0			Neg												0	#Empty!	0	#Empty!	0	#Empty!	0	#Empty!	0	#Empty!	0	#Empty!	0
Z0185	4	0	-5	2011-02-04	2011-01-20	1	9	2	1	#Empty!	#Empty!	#Empty!	#Empty!	#Empty!	#Empty!	2	7701			-5	missing	-5	Dientamoeba fragilis	25,86	Neg							Dfra					1	19.5	0	#Empty!	0	#Empty!	0	#Empty!	0	#Empty!	0	#Empty!	0
Z0186	4	0	-5	2011-02-05	2011-02-04	2	2	1	0	3	0	0	0	0	0	2	7721	0		0	nee	0			Neg												0	#Empty!	0	#Empty!	0	#Empty!	0	#Empty!	0	#Empty!	0	#Empty!	0
Z0187	4	0	-5	2011-02-05	2011-02-02	2	20	2	1	3	0	1	0	0	1	2	7701	0		0	nee	0			Neg												0	#Empty!	0	#Empty!	0	#Empty!	0	#Empty!	0	#Empty!	0	#Empty!	0
Z0188	4	0	-5	2011-02-07	2011-02-05	2	5	2	0	#Empty!	0	1	0	0	0	2	7701	0		0	nee	0	Dientamoeba fragilis	21,56	Neg							Dfra					1	18.09	0	#Empty!	0	#Empty!	0	#Empty!	0	#Empty!	0	#Empty!	0
Z0189	4	1	0	2011-02-08	2011-02-07	2	6	2	0	0	0	0	0	0	0	2	8181	0		0	nee	0	Dientamoeba fragilis	31,53	Neg							Dfra					1	32.74	0	#Empty!	0	#Empty!	0	#Empty!	0	#Empty!	0	#Empty!	0
Z0190	4	1	0	2011-02-08	2011-02-08	2	46	3	1	0	0	0	0	0	0	2	8172			-5	missing	-5	Dientamoeba fragilis	28,10	Neg							Dfra					1	27.08	0	#Empty!	0	#Empty!	0	#Empty!	0	#Empty!	0	#Empty!	0
Z0191	4	0	-5	2011-02-09	2011-02-08	2	21	3	1	3	0	1	0	0	1	1	8181	1	Italy	0	nee	0	Campylobacter species	19,30	Pos							Camp					0	#Empty!	0	#Empty!	0	#Empty!	0	#Empty!	1	17.13	0	#Empty!	1
Z0192	4	0	-5	2011-02-09	2011-02-08	2	5	2	1	#Empty!	0	1	0	0	0	2	8141	0		0	nee	0	Dientamoeba fragilis	18,62	Neg							Dfra					1	16.24	0	#Empty!	0	#Empty!	0	#Empty!	0	#Empty!	0	#Empty!	0
Z0193	4	1	0	2011-02-09	2011-02-08	2	5	2	1	0	0	0	0	0	0	2	8141	0		0	nee	0	Dientamoeba fragilis	16,53	Neg	EPEC	39,26	ND				Dfra	aEPECz				1	15.05	0	#Empty!	0	#Empty!	0	#Empty!	0	#Empty!	0	#Empty!	0
Z0194	4	1	0	2011-02-11	2011-02-10	2	58	4	1	0	0	0	0	0	0	2	8181	0		0	nee	0			Neg												0	#Empty!	0	#Empty!	0	#Empty!	0	#Empty!	0	#Empty!	0	#Empty!	0
Z0200	4	0	-5	2011-02-14	2011-02-14	2	42	3	1	1	1	1	0	1	1	1	8141	0		0	nee	0	Campylobacter species	17,97	Pos	Dientamoeba fragilis	26,91	ND				Camp	Dfra				1	28.66	0	#Empty!	0	#Empty!	0	#Empty!	1	21.2	0	#Empty!	1
Z0201	4	0	-5	2011-02-15	2011-02-12	2	60	4	1	3	0	0	0	0	0	2	7705	1		0	nee	0	Dientamoeba fragilis	34,41	Neg							Dfra					1	39.25	0	#Empty!	0	#Empty!	0	#Empty!	0	#Empty!	0	#Empty!	0
Z0202	4	1	0	2011-02-15	2011-02-15	2	33	3	1	0	0	0	0	0	0	2	7269	0		0	nee	0			Neg												0	#Empty!	0	#Empty!	0	#Empty!	0	#Empty!	0	#Empty!	0	#Empty!	0
Z0203	4	1	0	2011-02-15	2011-02-15	2	32	3	1	0	0	0	0	0	0	2	8141	0		0	nee	0			Neg												0	#Empty!	0	#Empty!	0	#Empty!	0	#Empty!	0	#Empty!	0	#Empty!	0
Z0204	4	0	-5	2011-02-17	2011-02-17	2	50	3	1	#Empty!	0	0	0	0	0	2	8102	1	India	0	nee	0	Dientamoeba fragilis	21,93	Neg							Dfra					1	21.04	0	#Empty!	0	#Empty!	0	#Empty!	0	#Empty!	0	#Empty!	0
Z0205	4	0	-5	2011-02-17	2011-02-15	2	6	2	1	#Empty!	#Empty!	#Empty!	#Empty!	#Empty!	#Empty!	2	8141			-5	missing	-5			Neg												0	#Empty!	0	#Empty!	0	#Empty!	0	#Empty!	0	#Empty!	0	#Empty!	0
Z0207	4	1	0	2011-02-17	2011-02-16	2	54	4	1	0	0	0	0	0	0	2	7701	0		0	nee	0			Neg												0	#Empty!	0	#Empty!	0	#Empty!	0	#Empty!	0	#Empty!	0	#Empty!	0
Z0208	4	0	-5	2011-02-18	2011-02-17	2	12	2	0	3	0	1	0	0	0	2	7721	0		0	nee	0	Dientamoeba fragilis	18,02	Neg							Dfra					1	18.14	0	#Empty!	0	#Empty!	0	#Empty!	0	#Empty!	0	#Empty!	0
Z0209	4	0	-5	2011-02-18	2011-02-17	2	5	2	0	#Empty!	0	1	0	0	0	2	8043	0		0	nee	0	Dientamoeba fragilis	21,35	Neg							Dfra					1	22.04	0	#Empty!	0	#Empty!	0	#Empty!	0	#Empty!	0	#Empty!	0
Z0210	4	0	-5	2011-02-18	2011-02-14	2	13	2	0	2	0	1	0	0	1	2	8032	1		0	nee	0	Dientamoeba fragilis	31,15	Neg							Dfra					1	29.27	0	#Empty!	0	#Empty!	0	#Empty!	0	#Empty!	0	#Empty!	0
Z0211	4	0	-5	2011-02-19	2011-02-18	2	3	1	1	#Empty!	0	1	0	0	0	2	7701	0		0	nee	0	Dientamoeba fragilis	27,73	Neg	EPEC	36,54	ND				Dfra	aEPECz				1	31.43	0	#Empty!	0	#Empty!	0	#Empty!	0	#Empty!	0	#Empty!	0
Z0212	4	0	-5	2011-02-19	2011-02-20	2	5	2	1	#Empty!	0	1	0	0	0	2	8181			-5	missing	-5	Dientamoeba fragilis	32,55	Neg							Dfra					1	36.73	0	#Empty!	0	#Empty!	0	#Empty!	0	#Empty!	0	#Empty!	0
Z0213	4	0	-5	2011-02-21	2011-02-18	2	20	2	1	3	0	1	0	0	1	1	8021	0		0	nee	0			Neg												0	#Empty!	0	#Empty!	0	#Empty!	0	#Empty!	0	#Empty!	0	#Empty!	0
Z0214	4	0	-5	2011-02-21	2011-02-18	2	49	3	1	#Empty!	#Empty!	#Empty!	#Empty!	#Empty!	#Empty!	2	7701			-5	missing	-5			Neg												0	#Empty!	0	#Empty!	0	#Empty!	0	#Empty!	0	#Empty!	0	#Empty!	0
Z0215	4	0	-5	2011-02-21	2011-02-21	2	75	4	0	3	0	0	0	0	0	2	8024	1		0	nee	0			Neg												0	#Empty!	0	#Empty!	0	#Empty!	0	#Empty!	0	#Empty!	0	#Empty!	0
Z0216	4	0	-5	2011-02-22	2011-02-21	2	3	1	1	2	0	1	1	0	1	1	8181	0		0	nee	0	Cryptosporidium par/hom	29,19	Neg	Norovirus	36,37	ND				Cpar					0	#Empty!	0	#Empty!	1	27.75	0	#Empty!	0	#Empty!	0	#Empty!	0
Z0217	4	0	-5	2011-02-22	2011-02-21	2	63	4	0	#Empty!	#Empty!	#Empty!	#Empty!	#Empty!	#Empty!	2	8191			-5	missing	-5	Campylobacter species	22,01	Pos	Dientamoeba fragilis	22,48	ND				Dfra	Camp				1	22.93	0	#Empty!	0	#Empty!	0	#Empty!	1	21.51	0	#Empty!	1
Z0218	4	0	-5	2011-02-22	2011-02-21	2	20	2	1	3	0	1	0	0	0	2	8014	0		0	nee	0			Neg												0	#Empty!	0	#Empty!	0	#Empty!	0	#Empty!	0	#Empty!	0	#Empty!	0
Z0219	4	0	-5	2011-02-23	2011-02-21	2	5	2	1	2	0	1	0	0	0	1	8181	0		0	nee	0			Neg												0	#Empty!	0	#Empty!	0	#Empty!	0	#Empty!	0	#Empty!	0	#Empty!	0
Z0220	4	0	-5	2011-02-24	2011-02-22	2	30	3	1	#Empty!	0	0	0	0	0	2	8144	1		0	nee	0			Neg												0	#Empty!	0	#Empty!	0	#Empty!	0	#Empty!	0	#Empty!	0	#Empty!	0
Z0221	4	1	0	2011-02-24	2011-02-22	2	67	4	0	0	0	0	0	0	0	2	8181	0		1	nee	0			Neg												0	#Empty!	0	#Empty!	0	#Empty!	0	#Empty!	0	#Empty!	0	#Empty!	0
Z0222	4	1	0	2011-02-28	2011-02-26	2	48	3	0	0	0	0	0	0	0	2	7721	0		0	nee	0	Dientamoeba fragilis	19,42	Neg							Dfra					1	18.12	0	#Empty!	0	#Empty!	0	#Empty!	0	#Empty!	0	#Empty!	0
Z0223	4	1	0	2011-03-01	2011-02-27	2	11	2	0	0	0	0	0	0	0	1	8014	0		0	nee	0	Dientamoeba fragilis	26,43	Neg							Dfra					1	26.08	0	#Empty!	0	#Empty!	0	#Empty!	0	#Empty!	0	#Empty!	0
Z0224	4	1	0	2011-03-01	2011-03-01	3	3	1	0	0	0	0	0	0	0	2	8181	0		0	nee	0	Dientamoeba fragilis	23,88	Neg							Dfra					1	26.3	0	#Empty!	0	#Empty!	0	#Empty!	0	#Empty!	0	#Empty!	0
Z0225	4	1	0	2011-03-02	2011-02-28	2	9	2	0	0	0	0	0	0	0	2	7702	0		0	nee	0	Dientamoeba fragilis	25,03	Neg			ND				Dfra	Glam				1	25	1	34.33	0	#Empty!	0	#Empty!	0	#Empty!	0	#Empty!	0
Z0226	4	1	0	2011-03-02	2011-03-02	3	42	3	1	0	0	0	0	0	0	2	7872	0		0	nee	0			Neg												0	#Empty!	0	#Empty!	0	#Empty!	0	#Empty!	0	#Empty!	0	#Empty!	0
Z0227	4	1	0	2011-03-04	2011-03-02	3	46	3	1	0	0	0	0	0	0	3	7701	0		1	ja	1			Neg												0	#Empty!	0	#Empty!	0	#Empty!	0	#Empty!	0	#Empty!	0	#Empty!	0
Z0228	4	0	-5	2011-03-04	2011-03-03	3	5	2	1	#Empty!	#Empty!	#Empty!	#Empty!	#Empty!	#Empty!	2	8181			-5	missing	-5	Dientamoeba fragilis	21,83	Neg							Dfra					1	29.72	0	#Empty!	0	#Empty!	0	#Empty!	0	#Empty!	0	#Empty!	0
Z0232	4	1	0	2011-03-11	2011-03-08	3	33	3	0	0	0	0	0	0	0	2	7701	0		0	nee	0			Neg												0	#Empty!	0	#Empty!	0	#Empty!	0	#Empty!	0	#Empty!	0	#Empty!	0
Z0233	4	0	-5	2011-03-11	2011-03-10	3	67	4	1	2	1	0	0	0	0	2	8181	1	Spain	0	nee	0	Campylobacter species	23,77	Pos	EPEC	38,52	ND				Camp	aEPECz				0	#Empty!	0	#Empty!	0	#Empty!	0	#Empty!	1	24.98	0	#Empty!	1
Z0234	4	1	0	2011-03-12	2011-03-12	3	14	2	1	0	0	0	0	0	0	2	8181	1		0	nee	0	Dientamoeba fragilis	19,08	Neg							Dfra					1	19	0	#Empty!	0	#Empty!	0	#Empty!	0	#Empty!	0	#Empty!	0
Z0235	4	1	0	2011-03-12	2011-03-11	3	50	3	1	0	0	0	0	0	0	3	8141	0		0	nee	0			Neg												0	#Empty!	0	#Empty!	0	#Empty!	0	#Empty!	0	#Empty!	0	#Empty!	0
Z0236	4	0	-5	2011-03-15	2011-03-14	3	61	4	1	#Empty!	#Empty!	#Empty!	#Empty!	#Empty!	#Empty!	1	7031	1	Cape Verde	0	nee	0	Shigella/EIEC	29,78	Neg	EPEC	20,20	ND	ETEC	19,60	ND	EIEC	aEPEC	EAEC	ETEC		0	#Empty!	0	#Empty!	0	#Empty!	0	#Empty!	0	#Empty!	0	#Empty!	0
Z0237	4	1	0	2011-03-15	2011-03-14	3	1	1	1	0	0	0	0	0	0	2	8181	0		0	nee	0			Neg												0	#Empty!	0	#Empty!	0	#Empty!	0	#Empty!	0	#Empty!	0	#Empty!	0
Z0238	4	0	-5	2011-03-18	2011-03-18	3	91	4	1	3	#Empty!	#Empty!	#Empty!	#Empty!	#Empty!	1	8024			-5	missing	-5			Neg												0	#Empty!	0	#Empty!	0	#Empty!	0	#Empty!	0	#Empty!	0	#Empty!	0
Z0239	4	0	-5	2011-03-18	2011-03-17	3	49	3	0	#Empty!	#Empty!	#Empty!	#Empty!	#Empty!	#Empty!	2	8011			-5	missing	-5	Dientamoeba fragilis	19,19	Neg							Dfra					1	22.09	0	#Empty!	0	#Empty!	0	#Empty!	0	#Empty!	0	#Empty!	0
Z0240	4	1	0	2011-03-18	2011-03-18	3	67	4	0	0	0	0	0	0	0	2	7722	1	Cape Verde	0	nee	0			Neg												0	#Empty!	0	#Empty!	0	#Empty!	0	#Empty!	0	#Empty!	0	#Empty!	0
Z0241	4	1	0	2011-03-21	2011-03-20	3	66	4	1	0	0	0	0	0	0	3	7722	1	Cape Verde	0	nee	0	EPEC	31,49	Neg			ND				aEPEC	EAEC				0	#Empty!	0	#Empty!	0	#Empty!	0	#Empty!	0	#Empty!	0	#Empty!	0
Z0242	4	1	0	2011-03-22	2011-03-21	3	29	3	0	0	0	0	0	0	0	2	7731	0		0	nee	0	Dientamoeba fragilis	20,90	Neg							Dfra					1	20.04	0	#Empty!	0	#Empty!	0	#Empty!	0	#Empty!	0	#Empty!	0
Z0243	4	0	-5	2011-03-23	2011-03-23	3	56	4	1	2	0	0	0	0	0	1	8013	1	Kenia	0	nee	0	ETEC	25,17	Neg			ND				ETEC	EAEC				0	#Empty!	0	#Empty!	0	#Empty!	0	#Empty!	0	#Empty!	0	#Empty!	0
Z0244	4	0	-5	2011-03-23	2011-03-23	3	55	4	1	3	0	1	0	0	0	2	8141	0		0	nee	0			Neg												0	#Empty!	0	#Empty!	0	#Empty!	0	#Empty!	0	#Empty!	0	#Empty!	0
Z0245	4	1	0	2011-03-24	2011-03-23	3	33	3	0	0	0	0	0	0	0	2	8023	0		0	nee	0			Neg							STECz					0	#Empty!	0	#Empty!	0	#Empty!	0	#Empty!	0	#Empty!	0	#Empty!	0
Z0246	4	0	-5	2011-03-24	2011-03-24	3	52	4	1	1	0	1	1	0	0	1	7721	0		0	nee	0	Norovirus	19,99	Neg												0	#Empty!	0	#Empty!	0	#Empty!	0	#Empty!	0	#Empty!	0	#Empty!	0
Z0247	4	0	-5	2011-03-25	2011-03-24	3	68	4	0	#Empty!	0	1	0	0	0	2	8141	0		0	nee	0			Neg												0	#Empty!	0	#Empty!	0	#Empty!	0	#Empty!	0	#Empty!	0	#Empty!	0
Z0248	4	0	-5	2011-03-25	2011-03-25	3	61	4	1	#Empty!	#Empty!	1	#Empty!	#Empty!	#Empty!	2	8141	0		0	nee	0			Neg												0	#Empty!	0	#Empty!	0	#Empty!	0	#Empty!	0	#Empty!	0	#Empty!	0
Z0249	4	0	-5	2011-03-25	2011-03-24	3	58	4	0	2	1	1	0	0	0	2	8181	0		0	nee	0			Neg												0	#Empty!	0	#Empty!	0	#Empty!	0	#Empty!	0	#Empty!	0	#Empty!	0
Z0250	4	0	-5	2011-03-28	2011-03-28	3	56	4	0	3	0	1	0	0	0	2	8023	0		0	nee	0			Neg												0	#Empty!	0	#Empty!	0	#Empty!	0	#Empty!	0	#Empty!	0	#Empty!	0
Z0251	4	0	-5	2011-03-30	2011-03-31	3	42	3	1	1	1	1	0	1	1	1	8252	0		0	nee	0	Campylobacter species	27,74	Pos							Camp					0	#Empty!	0	#Empty!	0	#Empty!	0	#Empty!	1	25.21	0	#Empty!	1
Z0252	4	0	-5	2011-03-30	2011-03-28	3	92	4	1	1	0	1	0	0	0	2	8866	0		0	nee	0			Neg												0	#Empty!	0	#Empty!	0	#Empty!	0	#Empty!	0	#Empty!	0	#Empty!	0
Z0253	4	1	0	2011-03-30	2011-03-31	3	59	4	1	0	0	0	0	0	0	2	8141	0		0	nee	0	Dientamoeba fragilis	19,02	Neg							Dfra					1	17.47	0	#Empty!	0	#Empty!	0	#Empty!	0	#Empty!	0	#Empty!	0
Z0254	4	1	0	2011-03-30	2011-03-31	3	80	4	1	0	0	0	0	0	0	2	7721	0		0	ja	1			Neg												0	#Empty!	0	#Empty!	0	#Empty!	0	#Empty!	0	#Empty!	0	#Empty!	0
Z0256	4	1	0	2011-04-01	2011-04-01	4	64	4	0	0	0	0	0	0	0	3	8141	0		0	nee	0	Dientamoeba fragilis	20,33	Neg							Dfra					1	17.08	0	#Empty!	0	#Empty!	0	#Empty!	0	#Empty!	0	#Empty!	0
Z0257	4	1	0	2011-04-05	2011-04-02	4	25	3	1	0	0	0	0	0	0	2	8251	0		0	nee	0			Neg												0	#Empty!	0	#Empty!	0	#Empty!	0	#Empty!	0	#Empty!	0	#Empty!	0
Z0258	4	0	-5	2011-04-05	2011-04-05	4	63	4	1	#Empty!	#Empty!	#Empty!	#Empty!	#Empty!	#Empty!	2	8141			-5	missing	-5	Dientamoeba fragilis	20,98	Neg							Dfra					1	23.04	0	#Empty!	0	#Empty!	0	#Empty!	0	#Empty!	0	#Empty!	0
Z0259	4	0	-5	2011-04-13	2011-04-12	4	62	4	1	3	0	0	0	0	1	2	8181	0		0	nee	0	Dientamoeba fragilis	21,18	Neg							Dfra					1	19.44	0	#Empty!	0	#Empty!	0	#Empty!	0	#Empty!	0	#Empty!	0
Z0260	4	0	-5	2011-04-13	2011-04-11	4	38	3	0	3	0	1	0	0	0	2	8191	0		1	nee	0			Neg												0	#Empty!	0	#Empty!	0	#Empty!	0	#Empty!	0	#Empty!	0	#Empty!	0
Z0261	4	0	-5	2011-04-13	2011-04-13	4	9	2	0	0	0	1	0	0	0	2	8043			-5	missing	-5	Dientamoeba fragilis	25,40	Neg							Dfra					1	26.63	0	#Empty!	0	#Empty!	0	#Empty!	0	#Empty!	0	#Empty!	0
Z0262	4	1	0	2011-04-14	2011-04-14	4	#Empty!	#Empty!	0	0	0	0	0	0	0	2	8181	0		0	nee	0			Neg												0	#Empty!	0	#Empty!	0	#Empty!	0	#Empty!	0	#Empty!	0	#Empty!	0
Z0263	4	0	-5	2011-04-15	2011-04-13	4	27	3	1	#Empty!	#Empty!	1	#Empty!	#Empty!	1	2	8181	0		0	nee	0			Neg												0	#Empty!	0	#Empty!	0	#Empty!	0	#Empty!	0	#Empty!	0	#Empty!	0
Z0264	4	1	0	2011-04-15	2011-04-14	4	59	4	1	0	0	0	0	0	0	2	8181	0		0	ja	1			Neg												0	#Empty!	0	#Empty!	0	#Empty!	0	#Empty!	0	#Empty!	0	#Empty!	0
Z0265	4	0	-5	2011-04-15	2011-04-15	4	16	2	0	#Empty!	0	1	0	0	0	2	8032	0		0	nee	0			Neg												0	#Empty!	0	#Empty!	0	#Empty!	0	#Empty!	0	#Empty!	0	#Empty!	0
Z0266	4	0	-5	2011-04-19	2011-04-19	4	21	3	1	2	0	0	0	1	1	2	8033	0		0	nee	0			Neg												0	#Empty!	0	#Empty!	0	#Empty!	0	#Empty!	0	#Empty!	0	#Empty!	0
Z0267	4	1	0	2011-04-21	2011-04-21	4	75	4	1	0	0	0	0	0	0	2	8141	0		0	nee	0	Dientamoeba fragilis	21,94	Neg							Dfra					1	26.4	0	#Empty!	0	#Empty!	0	#Empty!	0	#Empty!	0	#Empty!	0
Z0268	4	0	-5	2011-04-22	2011-04-22	4	59	4	1	2	0	1	0	0	0	1	7701	0		1	ja	1			Neg												0	#Empty!	0	#Empty!	0	#Empty!	0	#Empty!	0	#Empty!	0	#Empty!	0
Z0269	4	0	-5	2011-04-22	2011-04-21	4	19	2	1	#Empty!	0	1	0	0	0	2	8141	0		0	nee	0			Neg												0	#Empty!	0	#Empty!	0	#Empty!	0	#Empty!	0	#Empty!	0	#Empty!	0
Z0270	4	0	-5	2011-04-22	2011-04-22	4	6	2	0	1	0	1	0	1	0	2	8042	0		0	nee	0	Dientamoeba fragilis	34,82	Neg							Dfra					1	37.01	0	#Empty!	0	#Empty!	0	#Empty!	0	#Empty!	0	#Empty!	0
Z0271	4	1	0	2011-04-23	2011-04-21	4	44	3	1	0	0	0	0	0	0	2	8181	1	Mexico	0	nee	0			Neg												0	#Empty!	0	#Empty!	0	#Empty!	0	#Empty!	0	#Empty!	0	#Empty!	0
Z0272	4	0	-5	2011-04-26	2011-04-26	4	32	3	1	#Empty!	#Empty!	#Empty!	#Empty!	#Empty!	#Empty!	2	8025	0		0	nee	0	Campylobacter species	19,96	Pos							Camp					0	#Empty!	0	#Empty!	0	#Empty!	0	#Empty!	1	18.12	0	#Empty!	1
Z0273	4	0	-5	2011-04-27	2011-04-26	4	27	3	0	#Empty!	#Empty!	#Empty!	#Empty!	#Empty!	#Empty!	2	7701			-5	missing	-5	Dientamoeba fragilis	19,31	Neg							Dfra					1	17.07	0	#Empty!	0	#Empty!	0	#Empty!	0	#Empty!	0	#Empty!	0
Z0274	4	1	0	2011-04-28	2011-04-27	4	37	3	0	0	0	0	0	0	0	2	7701	0		0	nee	0	Dientamoeba fragilis	28,82	Neg							Dfra					1	29.78	0	#Empty!	0	#Empty!	0	#Empty!	0	#Empty!	0	#Empty!	0
Z0276	4	0	-5	2011-05-03	2011-04-29	4	23	3	0	1	1	1	0	1	1	1	8253	0		1	nee	0	Campylobacter species	22,31	Neg							Camp					0	#Empty!	0	#Empty!	0	#Empty!	0	#Empty!	1	22.7	0	#Empty!	1
Z0277	4	0	-5	2011-05-04	2011-05-04	5	55	4	0	1	1	0	1	0	0	2	7701	0		0	nee	0	Campylobacter species	32,97	Neg							Camp					0	#Empty!	0	#Empty!	0	#Empty!	0	#Empty!	1	36.43	0	#Empty!	1
Z0278	4	1	0	2011-05-05	2011-05-04	5	60	4	1	0	0	0	0	0	0	2	7701	0		0	ja	1			Neg												0	#Empty!	0	#Empty!	0	#Empty!	0	#Empty!	0	#Empty!	0	#Empty!	0
Z0279	4	0	-5	2011-05-05	2011-05-06	5	56	4	1	2	0	1	0	0	0	2	8181	0		0	nee	0	Dientamoeba fragilis	17,78	Neg							Dfra					1	17.13	0	#Empty!	0	#Empty!	0	#Empty!	0	#Empty!	0	#Empty!	0
Z0280	4	1	0	2011-05-10	2011-05-09	5	54	4	1	0	0	0	0	0	0	2	8181			-5	missing	-5	Dientamoeba fragilis	22,15	Neg							Dfra					1	22.1	0	#Empty!	0	#Empty!	0	#Empty!	0	#Empty!	0	#Empty!	0
Z0281	4	0	-5	2011-05-09	2011-05-10	5	58	4	1	3	0	1	0	1	1	2	8033	1		0	nee	0			Neg												0	#Empty!	0	#Empty!	0	#Empty!	0	#Empty!	0	#Empty!	0	#Empty!	0
Z0282	4	0	-5	2011-05-11	2011-05-11	5	52	4	1	#Empty!	#Empty!	#Empty!	#Empty!	#Empty!	#Empty!	3	8041			-5	missing	-5			Neg												0	#Empty!	0	#Empty!	0	#Empty!	0	#Empty!	0	#Empty!	0	#Empty!	0
Z0283	4	1	0	2011-05-13	2011-05-14	5	56	4	0	0	0	0	0	0	0	2	7701	0		0	nee	0			Neg												0	#Empty!	0	#Empty!	0	#Empty!	0	#Empty!	0	#Empty!	0	#Empty!	0
Z0284	4	0	-5	2011-05-13	2011-05-12	5	24	3	1	2	1	1	0	0	0	2	8181	0		0	nee	0			Neg												0	#Empty!	0	#Empty!	0	#Empty!	0	#Empty!	0	#Empty!	0	#Empty!	0
Z0285	4	1	0	2011-05-17	2011-05-15	5	13	2	0	0	0	0	0	0	0	2	7701	0		0	nee	0	Dientamoeba fragilis	20,40	Neg							Dfra					1	19.23	0	#Empty!	0	#Empty!	0	#Empty!	0	#Empty!	0	#Empty!	0
Z0286	4	1	0	2011-05-17	2011-05-16	5	34	3	1	0	0	0	0	0	0	3	8011	0		0	nee	0			Neg												0	#Empty!	0	#Empty!	0	#Empty!	0	#Empty!	0	#Empty!	0	#Empty!	0
Z0287	4	0	-5	2011-05-19	2011-05-18	5	17	2	1	1	0	1	0	0	0	1	7707	0		0	nee	0	Dientamoeba fragilis	25,43	Neg	Adenovirus		ND				Dfra					1	28.34	0	#Empty!	0	#Empty!	0	#Empty!	0	#Empty!	0	#Empty!	0
Z0289	4	0	-5	2011-05-20	2011-05-18	5	78	4	1	#Empty!	#Empty!	#Empty!	#Empty!	#Empty!	#Empty!	2	7707			-5	missing	-5			Neg												0	#Empty!	0	#Empty!	0	#Empty!	0	#Empty!	0	#Empty!	0	#Empty!	0
Z0290	4	1	0	2011-05-20	2011-05-19	5	6	2	0	0	0	0	0	0	0	2	8275	0		0	nee	0	Dientamoeba fragilis	22,31	Neg							Dfra					1	19.82	0	#Empty!	0	#Empty!	0	#Empty!	0	#Empty!	0	#Empty!	0
Z0291	4	0	-5	2011-05-21	2011-05-20	5	9	2	1	3	0	1	0	0	1	2	8181	0		0	nee	0	Dientamoeba fragilis	31,93	Neg	EPEC	43,59	ND				Dfra					1	30.34	0	#Empty!	0	#Empty!	0	#Empty!	0	#Empty!	0	#Empty!	0
Z0293	4	0	-5	2011-05-24	2011-05-24	5	29	3	1	#Empty!	0	1	0	0	0	2	8023	0		0	nee	0			Neg												0	#Empty!	0	#Empty!	0	#Empty!	0	#Empty!	0	#Empty!	0	#Empty!	0
Z0295	4	0	-5	2011-05-28	2011-05-26	5	24	3	1	3	1	0	0	0	0	2	8014	0		0	ja	1			Neg												0	#Empty!	0	#Empty!	0	#Empty!	0	#Empty!	0	#Empty!	0	#Empty!	0
Z0297	4	0	-5	2011-05-31	2011-05-31	5	4	1	1	3	0	0	0	0	1	2	8021	0		0	nee	0	Dientamoeba fragilis	25,68	Neg							Dfra	ETECz				1	23.71	0	#Empty!	0	#Empty!	0	#Empty!	0	#Empty!	0	#Empty!	0
Z0298	4	0	-5	2011-05-31	2011-05-31	5	26	3	1	#Empty!	0	1	0	0	1	2	8032	0		0	nee	0			Neg												0	#Empty!	0	#Empty!	0	#Empty!	0	#Empty!	0	#Empty!	0	#Empty!	0
Z0299	4	0	-5	2011-05-31	2011-06-01	6	16	2	0	3	0	1	0	0	0	2	7722	1	Ukraine	0	nee	0	Dientamoeba fragilis	22,15	Neg							Dfra					1	22.65	0	#Empty!	0	#Empty!	0	#Empty!	0	#Empty!	0	#Empty!	0
Z0300	4	1	0	2011-06-01	2011-05-30	5	7	2	1	0	0	0	0	0	0	2	7734	0		0	nee	0	Dientamoeba fragilis	19,75	Neg							Dfra					1	17.87	0	#Empty!	0	#Empty!	0	#Empty!	0	#Empty!	0	#Empty!	0
Z0301	4	1	0	2011-06-03	2011-05-31	5	26	3	1	0	0	0	0	0	0	2	7771	0		0	nee	0			Neg												0	#Empty!	0	#Empty!	0	#Empty!	0	#Empty!	0	#Empty!	0	#Empty!	0
Z0303	4	1	0	2011-06-03	2011-05-31	5	51	4	1	0	0	0	0	0	0	2	8252	1	Greece	0	nee	0			Neg												0	#Empty!	0	#Empty!	0	#Empty!	0	#Empty!	0	#Empty!	0	#Empty!	0
Z0304	4	1	0	2011-06-03	2011-06-03	6	33	3	1	0	0	0	0	0	0	2	8043	0		0	nee	0			Neg												0	#Empty!	0	#Empty!	0	#Empty!	0	#Empty!	0	#Empty!	0	#Empty!	0
Z0306	4	1	0	2011-06-08	2011-06-08	6	2	1	1	0	0	0	0	0	0	2	8012	0		0	nee	0	Dientamoeba fragilis	25,48	Neg							Dfra					1	28.12	0	#Empty!	0	#Empty!	0	#Empty!	0	#Empty!	0	#Empty!	0
Z0307	4	0	-5	2011-06-15	2011-06-14	6	19	2	0	3	0	1	0	0	0	2	8181	1		0	nee	0			Neg												0	#Empty!	0	#Empty!	0	#Empty!	0	#Empty!	0	#Empty!	0	#Empty!	0
Z0308	4	0	-5	2011-06-15	2011-06-14	6	37	3	0	3	1	1	0	0	0	2	8012	0		0	nee	0			Neg							Campz					0	#Empty!	0	#Empty!	0	#Empty!	0	#Empty!	0	#Empty!	1	38.32	1
Z0309	4	0	-5	2011-06-21	2011-06-19	6	18	2	1	3	0	1	0	0	1	2	8194	0		0	nee	0			Neg												0	#Empty!	0	#Empty!	0	#Empty!	0	#Empty!	0	#Empty!	0	#Empty!	0
Z0310	4	0	-5	2011-06-22	2011-06-21	6	0	1	0	#Empty!	#Empty!	#Empty!	#Empty!	#Empty!	#Empty!	1	7701			-5	missing	-5	EPEC	34,78	Neg	ETEC	28,55	ND				ETEC	aEPECz				0	#Empty!	0	#Empty!	0	#Empty!	0	#Empty!	0	#Empty!	0	#Empty!	0
Z0311	4	0	-5	2011-06-22	2011-06-21	6	30	3	1	3	0	0	0	0	1	2	8023	0		1	nee	0			Neg												0	#Empty!	0	#Empty!	0	#Empty!	0	#Empty!	0	#Empty!	0	#Empty!	0
Z0312	4	0	-5	2011-06-22	2011-06-22	6	65	4	1	1	0	1	0	0	0	3	8275	0		0	ja	1			Neg							Dfra					1	37.97	0	#Empty!	0	#Empty!	0	#Empty!	0	#Empty!	0	#Empty!	0
Z0313	4	0	-5	2011-06-24	2011-06-24	6	19	2	1	#Empty!	0	1	0	0	0	2	8141	0		0	nee	0	Dientamoeba fragilis	22,71	Neg							Dfra					1	20.56	0	#Empty!	0	#Empty!	0	#Empty!	0	#Empty!	0	#Empty!	0
Z0314	4	1	0	2011-06-25	2011-06-24	6	50	3	0	0	0	0	0	0	0	3	8141	0		0	nee	0	ETEC	28,35	Neg	STEC	26,20	ND	Dientamoeba fragilis	23,70	ND	STEC	ETEC	Dfra			1	25.61	0	#Empty!	0	#Empty!	0	#Empty!	0	#Empty!	0	#Empty!	0
Z0315	4	1	0	2011-06-27	2011-06-26	6	9	2	1	0	0	0	0	0	0	2	8017	1		0	nee	0			Neg												0	#Empty!	0	#Empty!	0	#Empty!	0	#Empty!	0	#Empty!	0	#Empty!	0
Z0316	4	1	0	2011-06-27	2011-06-24	6	31	3	1	0	0	0	0	0	0	2	8064	0		0	nee	0			Neg												0	#Empty!	0	#Empty!	0	#Empty!	0	#Empty!	0	#Empty!	0	#Empty!	0
Z0317	4	0	-5	2011-06-28	2011-06-28	6	1	1	0	#Empty!	0	1	1	0	0	2	8032	1	Italy	0	nee	0	EPEC	28,57	Neg							aEPEC	Campz				0	#Empty!	0	#Empty!	0	#Empty!	0	#Empty!	0	#Empty!	1	39.24	1
Z0319	4	0	-5	2011-06-29	2011-06-29	6	45	3	0	#Empty!	0	1	0	0	0	2	8141	0		0	nee	0			Neg							Dfra					1	32.58	0	#Empty!	0	#Empty!	0	#Empty!	0	#Empty!	0	#Empty!	0
Z0320	4	1	0	2011-06-30	2011-06-29	6	65	4	1	0	0	0	0	0	0	2	8141	1		0	nee	0			Neg												0	#Empty!	0	#Empty!	0	#Empty!	0	#Empty!	0	#Empty!	0	#Empty!	0
Z0321	4	0	-5	2011-06-30	2011-06-28	6	82	4	0	2	0	0	0	0	0	1	8152	0		0	nee	0			Neg							Campz					0	#Empty!	0	#Empty!	0	#Empty!	0	#Empty!	0	#Empty!	1	38.73	1
Z0322	4	0	-5	2011-07-01	2011-07-02	7	68	4	1	2	0	1	1	0	0	2	8191	0		0	ja	1			Neg												0	#Empty!	0	#Empty!	0	#Empty!	0	#Empty!	0	#Empty!	0	#Empty!	0
Z0323	4	0	-5	2011-06-30	2011-06-28	6	24	3	0	3	0	1	0	0	0	2	8141	0		0	nee	0			Neg												0	#Empty!	0	#Empty!	0	#Empty!	0	#Empty!	0	#Empty!	0	#Empty!	0
Z0324	4	1	0	2011-07-01	2011-07-01	7	34	3	1	0	0	0	0	0	0	2	8023	0		0	nee	0			Neg												0	#Empty!	0	#Empty!	0	#Empty!	0	#Empty!	0	#Empty!	0	#Empty!	0
Z0325	4	0	-5	2011-06-30	2011-06-30	6	39	3	1	2	1	1	0	0	1	2	8051	1	Mexico	0	ja	1	Cyclospora cayetanensis		Neg												0	#Empty!	0	#Empty!	0	#Empty!	0	#Empty!	0	#Empty!	0	#Empty!	0
Z0326	4	0	-5	2011-07-02	2011-07-01	7	56	4	1	3	0	1	0	0	0	1	8181	0		0	nee	0			Neg												0	#Empty!	0	#Empty!	0	#Empty!	0	#Empty!	0	#Empty!	0	#Empty!	0
Z0327	4	1	0	2011-07-04	2011-07-04	7	37	3	0	0	0	0	0	0	0	3	8141	0		0	nee	0	Dientamoeba fragilis	32,80	Neg							Dfra					1	36.94	0	#Empty!	0	#Empty!	0	#Empty!	0	#Empty!	0	#Empty!	0
Z0328	4	1	0	2011-07-06	2011-07-05	7	6	2	1	0	0	0	0	0	0	2	8141	0		0	nee	0	Dientamoeba fragilis	28,68	Neg							Dfra					1	31.24	0	#Empty!	0	#Empty!	0	#Empty!	0	#Empty!	0	#Empty!	0
Z0329	4	1	0	2011-07-06	2011-07-06	6	12	2	1	0	0	0	0	0	0	2	8141	0		0	nee	0	Dientamoeba fragilis	18,69	Neg							Glam	Dfra				1	19.8	1	39.36	0	#Empty!	0	#Empty!	0	#Empty!	0	#Empty!	0
Z0331	4	0	-5	2011-07-07	2011-07-07	7	29	3	1	3	0	1	0	0	0	1	8042	0		0	nee	0	Dientamoeba fragilis	29,40	Neg							Dfra					1	28	0	#Empty!	0	#Empty!	0	#Empty!	0	#Empty!	0	#Empty!	0
Z0333	4	1	0	2011-07-12	2011-07-11	7	54	4	0	0	0	0	0	0	0	2	8141	0		0	ja	1	Dientamoeba fragilis	24,09	Neg							Dfra					1	22.81	0	#Empty!	0	#Empty!	0	#Empty!	0	#Empty!	0	#Empty!	0
Z0334	4	0	-5	2011-07-12	2011-07-11	7	89	4	1	3	0	0	0	0	0	2	8141	0		0	ja	1			Neg							Cdif					0	#Empty!	0	#Empty!	0	#Empty!	0	#Empty!	0	#Empty!	0	#Empty!	0
Z0335	4	0	-5	2011-07-12	2011-07-10	7	39	3	0	3	0	1	0	0	1	2	8181	0		0	nee	0			Neg												0	#Empty!	0	#Empty!	0	#Empty!	0	#Empty!	0	#Empty!	0	#Empty!	0
Z0336	4	1	0	2011-07-13	2011-07-13	7	28	3	1	0	0	0	0	0	0	3	8016	0		-5	missing	-5			Neg												0	#Empty!	0	#Empty!	0	#Empty!	0	#Empty!	0	#Empty!	0	#Empty!	0
Z0337	4	0	-5	2011-07-13	2011-07-13	7	22	3	0	#Empty!	#Empty!	#Empty!	#Empty!	#Empty!	#Empty!	2	8181			-5	missing	-5	Campylobacter species	24,93	Pos							Camp	aEPECz				0	#Empty!	0	#Empty!	0	#Empty!	0	#Empty!	1	18.68	0	#Empty!	1
Z0338	4	0	-5	2011-07-13	2011-07-12	7	49	3	1	3	0	1	0	0	0	2	8032	0		0	ja	1			Neg												0	#Empty!	0	#Empty!	0	#Empty!	0	#Empty!	0	#Empty!	0	#Empty!	0
Z0340	4	0	-5	2011-07-14	2011-07-14	7	44	3	1	3	0	1	0	0	1	2	8141	0		-5	missing	-5			Neg												0	#Empty!	0	#Empty!	0	#Empty!	0	#Empty!	0	#Empty!	0	#Empty!	0
Z0341	4	0	-5	2011-07-18	2011-07-15	7	3	1	0	3	0	1	0	0	0	3	8141	0		0	nee	0			Neg												0	#Empty!	0	#Empty!	0	#Empty!	0	#Empty!	0	#Empty!	0	#Empty!	0
Z0342	4	1	0	2011-07-19	2011-07-18	7	47	3	1	0	0	0	0	0	0	2	8181	0		0	nee	0	Dientamoeba fragilis	25,12	Neg							Dfra					1	23.72	0	#Empty!	0	#Empty!	0	#Empty!	0	#Empty!	0	#Empty!	0
Z0343	4	0	-5	2011-07-20	2011-07-19	7	8	2	1	#Empty!	0	0	1	0	0	2	8043	0		0	nee	0	Dientamoeba fragilis	27,83	Neg							Dfra					1	23.73	0	#Empty!	0	#Empty!	0	#Empty!	0	#Empty!	0	#Empty!	0
Z0344	4	0	-5	2011-07-20	2011-07-18	7	4	1	1	3	0	1	0	0	0	2	7722	0		0	nee	0	Cryptosporidium par/hom	35,22	Neg							Cpar					0	#Empty!	0	#Empty!	1	30.04	0	#Empty!	0	#Empty!	0	#Empty!	0
Z0345	4	1	0	2011-07-21	2011-07-19	7	36	3	1	0	0	0	0	0	0	2	8051	0		0	nee	0	Dientamoeba fragilis	20,44	Neg							Dfra					1	24.26	0	#Empty!	0	#Empty!	0	#Empty!	0	#Empty!	0	#Empty!	0
Z0346	4	0	-5	2011-07-21	2011-07-19	7	24	3	0	#Empty!	0	1	0	0	0	3	8014	1	Australia	0	nee	0			Neg												0	#Empty!	0	#Empty!	0	#Empty!	0	#Empty!	0	#Empty!	0	#Empty!	0
Z0347	4	0	-5	2011-07-21	2011-07-20	7	38	3	1	1	0	1	0	0	1	2	7722	0		0	nee	0			Neg							Dfra					1	33.17	0	#Empty!	0	#Empty!	0	#Empty!	0	#Empty!	0	#Empty!	0
Z0348	4	1	0	2011-07-22	2011-07-21	7	38	3	1	0	0	0	0	0	0	2	8026	0		0	ja	1			Neg												0	#Empty!	0	#Empty!	0	#Empty!	0	#Empty!	0	#Empty!	0	#Empty!	0
Z0350	4	1	0	2011-07-22	2011-07-21	7	40	3	1	0	0	0	0	0	0	3	8055	0		0	nee	0			Pos							Camp					0	#Empty!	0	#Empty!	0	#Empty!	0	#Empty!	1	34.72	0	#Empty!	1
Z0351	4	1	0	2011-07-23	2011-07-21	7	7	2	1	0	0	0	0	0	0	3	8032	0		0	nee	0	Dientamoeba fragilis	32,62	Neg	EPEC	39,49	ND				Dfra					1	32.07	0	#Empty!	0	#Empty!	0	#Empty!	0	#Empty!	0	#Empty!	0
Z0352	4	1	0	2011-07-26	2011-07-26	7	28	3	0	0	0	0	0	0	0	2	8016	0		0	nee	0			Neg												0	#Empty!	0	#Empty!	0	#Empty!	0	#Empty!	0	#Empty!	0	#Empty!	0
Z0354	4	0	-5	2011-08-03	2011-08-03	8	56	4	0	#Empty!	1	0	0	0	0	2	8033	0		0	nee	0			Neg												0	#Empty!	0	#Empty!	0	#Empty!	0	#Empty!	0	#Empty!	0	#Empty!	0
Z0355	4	0	-5	2011-08-04	2011-08-03	8	40	3	1	#Empty!	#Empty!	#Empty!	#Empty!	#Empty!	#Empty!	2	8141			-5	missing	-5			Neg												0	#Empty!	0	#Empty!	0	#Empty!	0	#Empty!	0	#Empty!	0	#Empty!	0
Z0356	4	0	-5	2011-08-05	2011-08-05	8	82	4	1	3	0	1	0	0	0	3	8141	0		0	ja	1			Neg												0	#Empty!	0	#Empty!	0	#Empty!	0	#Empty!	0	#Empty!	0	#Empty!	0
Z0359	4	0	-5	2011-08-09	2011-08-10	8	41	3	0	1	0	0	1	0	1	2	8043	0		0	ja	1			Neg							aEPECz					0	#Empty!	0	#Empty!	0	#Empty!	0	#Empty!	0	#Empty!	0	#Empty!	0
Z0360	4	1	0	2011-08-09	2011-08-09	8	46	3	0	0	0	0	0	0	0	3	8022	0		0	nee	0			Neg												0	#Empty!	0	#Empty!	0	#Empty!	0	#Empty!	0	#Empty!	0	#Empty!	0
Z0361	4	0	-5	2011-08-10	2011-08-09	8	76	4	1	3	0	1	0	0	0	2	8141	1		0	ja	1			Neg												0	#Empty!	0	#Empty!	0	#Empty!	0	#Empty!	0	#Empty!	0	#Empty!	0
Z0362	4	0	-5	2011-08-10	2011-08-10	8	42	3	1	#Empty!	0	1	0	0	0	3	8043	0		0	nee	0			Neg												0	#Empty!	0	#Empty!	0	#Empty!	0	#Empty!	0	#Empty!	0	#Empty!	0
Z0363	4	0	-5	2011-08-11	2011-08-11	8	60	4	1	3	0	1	0	0	0	2	8141	0		0	ja	1	EPEC	37,24	Neg							aEPEC					0	#Empty!	0	#Empty!	0	#Empty!	0	#Empty!	0	#Empty!	0	#Empty!	0
Z0364	4	0	-5	2011-08-12	2011-08-11	8	21	3	0	#Empty!	#Empty!	#Empty!	#Empty!	#Empty!	#Empty!	2	8144			-5	missing	-5			Neg												0	#Empty!	0	#Empty!	0	#Empty!	0	#Empty!	0	#Empty!	0	#Empty!	0
Z0365	4	1	0	2011-08-12	2011-08-10	8	29	3	0	0	0	0	0	0	0	2	8064	0		0	nee	0	Dientamoeba fragilis	20,01	Neg							Dfra					1	18.94	0	#Empty!	0	#Empty!	0	#Empty!	0	#Empty!	0	#Empty!	0
Z0367	4	0	-5	2011-08-15	2011-08-12	8	5	2	1	3	0	1	0	0	1	2	8181	0		0	nee	0	Giardia lamblia	21,89	Neg	Dientamoeba fragilis	24,72	ND				Glam	Dfra				1	23.97	1	21.22	0	#Empty!	0	#Empty!	0	#Empty!	0	#Empty!	0
Z0368	4	0	-5	2011-08-15	2011-08-15	8	22	3	1	1	1	1	1	0	0	2	8024	0		0	nee	0	Dientamoeba fragilis	22,19	Neg	EPEC	25,56	ND				Dfra	aEPEC				1	20.7	0	#Empty!	0	#Empty!	0	#Empty!	0	#Empty!	0	#Empty!	0
Z0369	4	0	-5	2011-08-17	2011-08-17	8	34	3	0	3	0	1	0	0	0	1	8032	1	Afganistan	1	nee	0			Neg							Cdif					0	#Empty!	0	#Empty!	0	#Empty!	0	#Empty!	0	#Empty!	0	#Empty!	0
Z0370	4	1	0	2011-08-18	2011-08-17	8	44	3	1	0	0	0	0	0	0	2	8141	0		0	nee	0	Dientamoeba fragilis	34,10	Neg							Dfra					1	29.12	0	#Empty!	0	#Empty!	0	#Empty!	0	#Empty!	0	#Empty!	0
Z0371	4	0	-5	2011-08-18	2011-08-17	8	38	3	1	2	0	1	0	0	0	1	8181	1		0	nee	0	Giardia lamblia	21,58	Neg							Glam					0	#Empty!	1	16.68	0	#Empty!	0	#Empty!	0	#Empty!	0	#Empty!	0
Z0372	4	1	0	2011-08-19	2011-08-19	8	26	3	0	0	0	0	0	0	0	2	8022	0		0	nee	0			Neg												0	#Empty!	0	#Empty!	0	#Empty!	0	#Empty!	0	#Empty!	0	#Empty!	0
Z0373	4	0	-5	2011-08-23	2011-08-23	8	22	3	1	3	0	0	0	0	0	2	8022	0		0	nee	0	EPEC	36,95	Neg							aEPEC					0	#Empty!	0	#Empty!	0	#Empty!	0	#Empty!	0	#Empty!	0	#Empty!	0
Z0375	4	0	-5	2011-08-25	2011-08-24	8	78	4	0	#Empty!	#Empty!	#Empty!	#Empty!	#Empty!	#Empty!	2	7701			-5	missing	-5			Neg												0	#Empty!	0	#Empty!	0	#Empty!	0	#Empty!	0	#Empty!	0	#Empty!	0
Z0376	4	0	-5	2011-08-25	2011-08-25	8	43	3	0	1	0	1	0	1	1	1	8021	0		0	nee	0			Neg												0	#Empty!	0	#Empty!	0	#Empty!	0	#Empty!	0	#Empty!	0	#Empty!	0
Z0377	4	0	-5	2011-08-26	2011-08-26	8	48	3	0	2	1	1	0	0	0	2	8181	0		0	nee	0	Campylobacter species	29,25	Neg							Camp					0	#Empty!	0	#Empty!	0	#Empty!	0	#Empty!	1	32.69	0	#Empty!	1
Z0378	4	0	-5	2011-08-30	2011-08-24	8	16	2	1	#Empty!	#Empty!	#Empty!	#Empty!	#Empty!	#Empty!	2	7701			-5	missing	-5			Neg												0	#Empty!	0	#Empty!	0	#Empty!	0	#Empty!	0	#Empty!	0	#Empty!	0
Z0379	4	0	-5	2011-08-30	2011-08-29	8	65	4	0	#Empty!	#Empty!	#Empty!	#Empty!	#Empty!	#Empty!	2	8181			-5	missing	-5	EPEC	34,46	Neg							aEPEC					0	#Empty!	0	#Empty!	0	#Empty!	0	#Empty!	0	#Empty!	0	#Empty!	0
Z0380	4	0	-5	2011-08-30	2011-08-28	8	22	3	1	3	1	1	0	1	1	2	8181	1	Thailand	1	nee	0			Neg												0	#Empty!	0	#Empty!	0	#Empty!	0	#Empty!	0	#Empty!	0	#Empty!	0
Z0381	4	0	-5	2011-08-30	2011-08-30	8	4	1	0	2	0	1	0	0	0	2	8032	0		0	nee	0	Giardia lamblia	22,57	Neg	Dientamoeba fragilis	22,05	ND				Glam	Dfra				1	20.09	1	19.8	0	#Empty!	0	#Empty!	0	#Empty!	0	#Empty!	0
Z0382	4	1	0	2011-08-31	2011-08-30	8	84	4	0	0	0	0	0	0	0	2	7701	0		0	nee	0	Dientamoeba fragilis	25,18	Neg							Dfra					1	26.82	0	#Empty!	0	#Empty!	0	#Empty!	0	#Empty!	0	#Empty!	0
Z0383	4	0	-5	2011-08-31	2011-08-30	8	70	4	0	3	0	1	0	0	1	1	8181	0		1	ja	1			Neg												0	#Empty!	0	#Empty!	0	#Empty!	0	#Empty!	0	#Empty!	0	#Empty!	0
Z0384	4	0	-5	2011-09-01	2011-08-30	8	22	3	1	3	0	1	0	0	0	2	7701	1	Mallorca	0	nee	0			Neg												0	#Empty!	0	#Empty!	0	#Empty!	0	#Empty!	0	#Empty!	0	#Empty!	0
Z0385	4	1	0	2011-09-01	2011-08-31	8	25	3	1	0	0	0	0	0	0	2	7721	0		0	nee	0	Dientamoeba fragilis	22,94	Neg							Dfra					1	25.78	0	#Empty!	0	#Empty!	0	#Empty!	0	#Empty!	0	#Empty!	0
Z0387	4	0	-5	2011-09-03	2011-09-02	9	0	1	0	3	0	0	0	0	1	2	7701	0		0	nee	0			Neg												0	#Empty!	0	#Empty!	0	#Empty!	0	#Empty!	0	#Empty!	0	#Empty!	0
Z0388	4	1	0	2011-09-06	2011-09-03	9	45	3	0	0	0	0	0	0	0	2	8181	0		0	nee	0			Neg												0	#Empty!	0	#Empty!	0	#Empty!	0	#Empty!	0	#Empty!	0	#Empty!	0
Z0389	4	0	-5	2011-09-06	2011-09-05	9	15	2	0	#Empty!	#Empty!	#Empty!	#Empty!	#Empty!	#Empty!	2	8181			-5	missing	-5			Neg												0	#Empty!	0	#Empty!	0	#Empty!	0	#Empty!	0	#Empty!	0	#Empty!	0
Z0390	4	0	-5	2011-09-06	2011-09-06	9	19	2	1	#Empty!	0	1	0	0	0	2	8017	1		0	ja	1			Neg												0	#Empty!	0	#Empty!	0	#Empty!	0	#Empty!	0	#Empty!	0	#Empty!	0
Z0391	4	0	-5	2011-09-06	2011-08-06	8	33	3	1	2	0	1	0	0	0	2	8043	1	Turkey	0	nee	0	Campylobacter species	25,39	Pos	EPEC	28,88	ND				Camp	aEPEC				0	#Empty!	0	#Empty!	0	#Empty!	0	#Empty!	1	22.15	0	#Empty!	1
Z0392	4	0	-5	2011-09-13	2011-09-13	9	32	3	1	1	0	1	0	0	0	2	8021	1	Greece	0	nee	0			Neg												0	#Empty!	0	#Empty!	0	#Empty!	0	#Empty!	0	#Empty!	0	#Empty!	0
Z0393	4	0	-5	2011-09-17	2011-09-16	9	27	3	1	2	0	1	0	0	0	2	8032	1	Italy, Poland	0	nee	0	Shigella/EIEC	22,29	Neg	ETEC	31,38	ND				EIEC	ETEC				0	#Empty!	0	#Empty!	0	#Empty!	0	#Empty!	0	#Empty!	0	#Empty!	0
Z0394	4	0	-5	2011-09-21	2011-09-20	9	30	3	1	#Empty!	0	1	0	0	0	2	8043	0		0	nee	0	Dientamoeba fragilis	37,80	Neg							Dfra					1	33.26	0	#Empty!	0	#Empty!	0	#Empty!	0	#Empty!	0	#Empty!	0
Z0395	4	0	-5	2011-09-26	2011-09-26	9	19	2	1	#Empty!	0	0	0	0	1	2	8013	0		0	nee	0			Neg												0	#Empty!	0	#Empty!	0	#Empty!	0	#Empty!	0	#Empty!	0	#Empty!	0
Z0396	4	1	0	2011-09-22	2011-09-22	9	31	3	1	0	0	0	0	0	0	3	8033	0		0	nee	0			Neg												0	#Empty!	0	#Empty!	0	#Empty!	0	#Empty!	0	#Empty!	0	#Empty!	0
Z0397	4	1	0	2011-09-27	2011-09-25	9	36	3	1	0	0	0	0	0	0	2	8031	0		1	nee	0	Dientamoeba fragilis	32,98	Neg							Dfra					1	30.38	0	#Empty!	0	#Empty!	0	#Empty!	0	#Empty!	0	#Empty!	0
Z0398	4	0	-5	2011-09-28	2011-09-27	9	59	4	1	3	0	1	0	0	0	3	8191	0		0	nee	0			Neg												0	#Empty!	0	#Empty!	0	#Empty!	0	#Empty!	0	#Empty!	0	#Empty!	0
Z0400	4	0	-5	2011-10-07	2011-10-06	10	22	3	0	1	1	1	1	0	0	2	8016	0		0	nee	0			Neg												0	#Empty!	0	#Empty!	0	#Empty!	0	#Empty!	0	#Empty!	0	#Empty!	0
Z0402	4	0	-5	2011-10-12	2011-10-12	10	46	3	1	#Empty!	0	0	0	#Empty!	#Empty!	2	8032	0		1	nee	0	Dientamoeba fragilis	28,60	Neg							Dfra					1	30.02	0	#Empty!	0	#Empty!	0	#Empty!	0	#Empty!	0	#Empty!	0
Z0403	4	0	-5	2011-10-13	2011-10-12	10	16	2	1	3	0	0	0	0	0	2	8022	0		0	nee	0			Neg												0	#Empty!	0	#Empty!	0	#Empty!	0	#Empty!	0	#Empty!	0	#Empty!	0
Z0404	4	0	-5	2011-10-13	2011-10-13	10	31	3	1	2	1	1	0	0	1	2	8011	1	Poland	0	nee	0	Campylobacter species	25,70	Pos							Camp					0	#Empty!	0	#Empty!	0	#Empty!	0	#Empty!	1	19.34	0	#Empty!	1
Z0405	4	0	-5	2011-10-14	2011-10-14	10	55	4	0	3	0	1	0	0	0	3	8023	1		0	nee	0	Dientamoeba fragilis	25,65	Neg	Norovirus	39,59	ND				Dfra					1	30.37	0	#Empty!	0	#Empty!	0	#Empty!	0	#Empty!	0	#Empty!	0
Z0406	4	1	0	2011-10-15	2011-10-14	10	53	4	0	0	0	0	0	0	0	2	8024	0		0	nee	0	Dientamoeba fragilis	19,67	Neg							Dfra					1	16.65	0	#Empty!	0	#Empty!	0	#Empty!	0	#Empty!	0	#Empty!	0
Z0408	4	0	-5	2011-11-02	2011-11-02	11	17	2	1	#Empty!	1	1	0	0	0	2	8021	0		0	nee	0			Neg												0	#Empty!	0	#Empty!	0	#Empty!	0	#Empty!	0	#Empty!	0	#Empty!	0
Z0409	4	0	-5	2011-11-08	2011-11-07	11	51	4	1	#Empty!	0	1	0	1	1	2	8021	0		0	nee	0			Neg												0	#Empty!	0	#Empty!	0	#Empty!	0	#Empty!	0	#Empty!	0	#Empty!	0
Z0410	4	0	-5	2011-11-09	2011-11-09	11	56	4	1	3	0	1	0	0	0	2	8022	1	USA	0	nee	0			Neg												0	#Empty!	0	#Empty!	0	#Empty!	0	#Empty!	0	#Empty!	0	#Empty!	0
Z0411	4	0	-5	2011-11-14	2011-11-10	11	23	3	1	2	0	1	0	0	0	2	8021	0		0	nee	0	Campylobacter species	23,27	Pos	Dientamoeba fragilis	30,26	ND				Camp	Dfra				1	29.79	0	#Empty!	0	#Empty!	0	#Empty!	1	19.62	0	#Empty!	1
Z0412	4	0	-5	2011-11-22	2011-11-22	11	53	4	1	3	0	1	0	0	0	2	8013	0		0	nee	0			Neg												0	#Empty!	0	#Empty!	0	#Empty!	0	#Empty!	0	#Empty!	0	#Empty!	0
Z0413	4	0	-5	2011-11-24	2011-11-24	11	31	3	0	3	0	1	0	0	0	2	8022	0		0	nee	0	Dientamoeba fragilis	23,28	Neg							Dfra					1	23.27	0	#Empty!	0	#Empty!	0	#Empty!	0	#Empty!	0	#Empty!	0
[truncated: 441 more rows]
[truncated: 104 more columns]

## Sheet: Legend
Site_4cat		1 Enschede	2 Haarlem	3 Leeuwarden	4 Zwolle
CaseControl_2cat		0 Case	1 control
Control_2cat		-5	0	1
Date of receipt
Date of sampling
Sampling date_12cat		month of sampling: 1 = january, 2 = february, etc
Age
Age_4cat		1: <5yrs	2: 5-20 yrs	3: 20 - 60 yrs	4: >60yrs
Sex_2cat		0: male	1: female
duration of diarrhea_4cat		0: none	1: <1 week	2: 1-2 weeks	3: >2 weeks
Fever_2cat		0: none	1: yes
Stomach ache_2cat		0: none	1: yes
Vomiting_2cat		0: no	1: yes
BloedJN
Bloody stool_2cat		0: none	1: yes
mucus in stool_2cat		0: none	1: yes
Appearance_technician_4cat		-10: N/A	1: liquid	2: mushy	3: solid
postal code
Travel_abroad		0: no	1: yes	-5 : N/A	-10 : missing
Travel_countries			register of countries
Antibiotics_a		0: no	1: yes	-1 : N/A
Antibiotica_a_4cat
Antacid_a_4cat		0: no	1: yes	-5: N/A	-10: N/A
@1_MicroOrganism
@1_PCRCt
@1_culture
@2_MicroOrganisme
@2_PCRCt
@2_culture
@3_MicroOrganism
@3_PCRCt
@3_culture
MO1
MO2
MO3
MO4
MO5
@DFRA			D.fragilis	#Empty! : Not detected		value: Ct value, positieve
@ctDfra				#Empty! : Not detected		value: Ct value, positieve
@Glam			G. lamblia	#Empty! : Not detected		value: Ct value, positieve
@ctGlam				#Empty! : Not detected		value: Ct value, positieve
@Cpar			C. parvum/C.hominis	#Empty! : Not detected		value: Ct value, positieve
@ctCpar				#Empty! : Not detected		value: Ct value, positieve
@Ehis			E. histolytica	#Empty! : Not detected		value: Ct value, positieve
@ctEhis				#Empty! : Not detected		value: Ct value, positieve
@Camp_SZsamen			Campylobacter species	#Empty! : Not detected		value: Ct value, positieve
@ctCamp_SZsamen				#Empty! : Not detected		value: Ct value, positieve
@Salm			Salmonella spp	#Empty! : Not detected		value: Ct value, positieve
@ctSalm				#Empty! : Not detected		value: Ct value, positieve
@Yent			Yersinia Enterocolitica	#Empty! : Not detected		value: Ct value, positieve
@ctYent				#Empty! : Not detected		value: Ct value, positieve
@Cdif			Clostridioides difficile	#Empty! : Not detected		value: Ct value, positieve
@ctCdif				#Empty! : Not detected		value: Ct value, positieve
@Eiec			Entero-invasive E. coli	#Empty! : Not detected		value: Ct value, positieve
@ctipaH				#Empty! : Not detected		value: Ct value, positieve
@STEC_SZsamen			Shiga-like toxin positive E. coli	#Empty! : Not detected		value: Ct value, positieve
@ctstec1_SZsamen				#Empty! : Not detected		value: Ct value, positieve
@ctstec2_SZsamen				#Empty! : Not detected		value: Ct value, positieve
@AEPEC_SZsamen			atypical Enteropathogenic E. coli	#Empty! : Not detected		value: Ct value, positieve
@ctAEPEC_SZsamen				#Empty! : Not detected		value: Ct value, positieve
@TEPEC_SZsamen			Typical enteropathogenic E. coli	#Empty! : Not detected		value: Ct value, positieve
@ctTEPEC1_SZsamen				#Empty! : Not detected		value: Ct value, positieve
@ctTEPEC2_SZsamen				#Empty! : Not detected		value: Ct value, positieve
@EHEC_SZsamen			Entero-haemorrhagic E. coli	#Empty! : Not detected		value: Ct value, positieve
@ctEHEC1_SZsamen				#Empty! : Not detected		value: Ct value, positieve
@ctEHEC2_SZsamen				#Empty! : Not detected		value: Ct value, positieve
@ctEHEC3_SZsamen				#Empty! : Not detected		value: Ct value, positieve
@ETEC_SZsamen			Enterotoxic E. coli	#Empty! : Not detected		value: Ct value, positieve
@ctETEC1_SZsamen				#Empty! : Not detected		value: Ct value, positieve
@ctETEC2_SZsamen				#Empty! : Not detected		value: Ct value, positieve
@EAEC_SZsamen			Entero-aggregative E. coli	#Empty! : Not detected		value: Ct value, positieve
@ctEAEC1_SZsamen				#Empty! : Not detected		value: Ct value, positieve
@ctEAEC2_SZsamen				#Empty! : Not detected		value: Ct value, positieve
SUM_MO-incl Dfrag					Number of positive bacterial and protozoan species detected including D. fragilis
SUM_MO-excl Dfrag					Number of positive bacterial and protozoan species detected excluding D. fragilis
WelNietMO_inclDient					presence of bacteria / protozoa including D. fragilis
WelNietMO_exclDienta					presence of bacteria / protozoa excluding D. fragilis
JN_stec1_SZsamen
JN_stec2_SZsamen
JN_tepec1_SZsamen
JN_tepec2_SZsamen
JN_ehec1_SZsamen
JN_ehec2_SZsamen
JN_ehec3_SZsamen
JN_etec1_SZsamen
JN_etec2_SZsamen
JN_eaec1_SZsamen
JN_eaec2_SZsamen
2-or-more-MO_inclDfrag			0: no	2: yes
2-or-more-MO_exclDfrag			0: no	2: yes
relevant-travel-abroad			0 : No	1 : yes
blastocystis
eterobius
blastocystis_dicho
eterobius_dicho
Inhibitory substances_excluded from analysis
positive 1
positive 2
positive 3
previous-result-bact-prot			list of previous results from bacterial and protozoan panel
Presence_of_proven_pathogens			1: yes, 0: no
CtEnV_v2			Enterovirus
CtPeV_v2			Parechovirus
CtAdV_v2			Adenovirus, species
CtAdVF_v2			Adenovirus, group F
CtAsV_v2			Astrovirus
CtBoV_v2			Bocavirus
CtNoV1_v2			Norovirus GI
CtNoV2_v2			Norovirus GII
CtRoV_v2			Rotavirus
CtSaV_v2			Sapovirus
CtSali_v2			Salivirus
CtNoV2_dicho_v2			1: positive	0: negative
CtAsV_dicho_v2			1: positive	0: negative
CtAdV_dicho_v2			1: positive	0: negative
CtAdVF_dicho_v2			1: positive	0: negative
CtBoV_dicho_v2			1: positive	0: negative
CtNoV1_dicho_v2			1: positive	0: negative
CtRoV_dicho_v2			1: positive	0: negative
CtSaV_dicho_v2			1: positive	0: negative
CtEnV_dicho_v2			1: positive	0: negative
CtPeV_dicho_v2			1: positive	0: negative
CtSali_dicho_v2			1: positive	0: negative
Noro_totaal_dicho			1: positive	0: negative
Adenovirustyping_v2
AdV_1C_v2
AdV_2C_v2
AdV_31A_v2
AdV_43D_v2
AdV_5C_v2
AdV_17D_v2
AdV_3B_v2
AdV_unknown_v2
EAEC, enteroaggregative Escherichia coli (with aggR and/or aat); EHEC, enteroheamorrhagic E. coli (with eaeA and stx1 and/or stx2); EIEC, enteroinvasive E. coli (with ipaH); EPEC, enteropathogenic E. coli (typical with eaeA and bfpA, and atypical with only eaeA); ETEC, enterotoxigenic E. coli (with lt and/or st); STEC, Shiga-like toxigenic E. coli type (with stx1 and/or stx2)
